# Supplementary material for: Role of Non-Residential Larval Habitats in Aedes Spatiotemporal Egg Production
Source: Life (Basel). 2024 Aug 15;14(8):1013. doi: 10.3390/life14081013 (PMC11355553; doi:10.3390/life14081013)
Supplement: Supplementary file 1 [file life-14-01013-s001.zip]

Archive with 2 entries (2 files):
- S1.Data.xls
- S2. Parameter estimate information of the model.xlsx
