# Supplementary material for: Role of Non-Residential Larval Habitats in Aedes Spatiotemporal Egg Production
Source: Life (Basel). 2024 Aug 15;14(8):1013. doi: 10.3390/life14081013 (PMC11355553; doi:10.3390/life14081013)
Supplement: Supplementary file 1 [file life-14-01013-s001.zip › S1.Data.xls]

## Sheet: Containers with Immature stages
ID/Containers	Barrels	Tires	Plastic Bottles	Glass Bottles	Coconut Shell	Trays	Plastic container	Aluminum Container	Metal cart	Concrete	Trough	Uneven floor	Larvae	Pupae
T1					1								37	2
T3						1							20	2
T6			1										53	15
T10			1										30	1
T12			1										10	0
T13			1										4	1
T14							1						33	1
T18		3											122	13
T22			1										3	0
T23					1								2	0
T26								1					55	3
T28	1	3						1	1	1			143	5
T29								1					48	6
T32							1						47	1
T55		1		1									80	2
T59		1					1						185	2
T64		1		1			1						59	19
T65			1					1					147	36
T68			1										5	0
T72		1					1						4	0
T73			1	1									26	0
T81			1										19	1
T82			1										30	0
T86							1						1	0
T87		1	2										14	8
T88		1											43	1
T89		2									1	1	224	6
T90			3										67	8
T95		2											94	87
T101								1					48	12
T131							1						1	0
T153			1	1				1					10	1
T157								2					43	24
T167			1										1	0
T179							1						101	21
TOTAL
	1	16	17	4	2	1	8	8	1	1	1	1	1809	278

## Sheet: Land data
ID	Lat	Long	Containers_in_parcel	Larvae_in_parcel	Eggs_in_hot_spot	Hot_spot_clasification	#_Figure5
T1	16.9167	-89.9151	1	37	834	0	1
T3	16.9178	-89.9141	1	20	834	0	2
T6	16.9154	-89.916	1	53	834	0	3
T10	16.9224	-89.9286	1	30	13	1	4
T12	16.9219	-89.9294	1	10	13	1	5
T13	16.9218	-89.9288	1	4	13	1	6
T14	16.9211	-89.929	1	33	13	1	7
T18	16.9218	-89.9298	3	122	13	1	8
T22	16.9204	-89.9267	1	3	55	0	9
T23	16.9195	-89.9258	1	2	55	0	10
T26	16.9193	-89.9252	1	55	55	0	11
T28	16.9204	-89.9256	7	143	55	0	12
T29	16.9206	-89.9255	1	48	55	0	13
T32	16.9187	-89.9225	1	47	55	1	14
T55	16.929	-89.9168	2	80	126	0	15
T59	16.9292	-89.9178	2	185	126	0	16
T64	16.9263	-89.9135	3	59	116	0	17
T65	16.9256	-89.9131	2	147	116	0	18
T68	16.924	-89.9094	1	5	130	1	19
T72	16.9147	-89.9077	2	4	40	0	20
T73	16.9138	-89.905	2	26	14	1	21
T81	16.9265	-89.9016	1	19	325	1	22
T82	16.9266	-89.9022	1	30	325	1	23
T86	16.913	-89.9214	1	1	58	0	24
T87	16.913	-89.9217	3	14	58	0	25
T88	16.9197	-89.9088	1	43	197	1	26
T89	16.9196	-89.9087	4	224	197	1	27
T90	16.9176	-89.9104	3	67	60	1	28
T95	16.915	-89.912	2	94	151	1	29
T101	16.916	-89.9129	1	48	151	1	30
T131	16.9089	-89.9045	0	1	1046	1	31
T153	16.9088	-89.8921	3	10	1056	1	32
T157	16.9082	-89.8874	2	43	612	1	33
T167	16.9075	-89.8845	1	1	1363	1	34
T179	16.9126	-89.8914	1	101	549	0	35

## Sheet: Eggs
No.	W1	W2	W3	W4	W5	W6	W7	W8	W9	W10	W11	W12	W13	W14	W15	W16	W17	W18	W19	W20	Lat	Lon
Date	03/25/2022	2022-01-04	2022-08-04	4/22/2022	4/29/2022	5/13/2022	5/20/2022	5/27/2022	2022-03-06	2022-10-06	6/17/2022	6/24/2022	2022-08-07	7/15/2022	7/28/2022	2022-05-08	8/25/2022	2022-01-09	2022-08-09	9/15/2022
1	6	0	19	16	43	0	0	3	0	0	0	0	0	45	0	0	0	0	0	0	16.9142	-89.8981
2	21	125	34	0	24	48	12	0	0	86	0	0	262	77	228	203	246	50	0	0	16.9233	-89.8933
3	12	0	0	17	0	18	2	1	0	0	8	32	0	13	0	26	43	0	0	0	16.9211	-89.8964
4	113	46	205	0	0	0	0	0	0	0	2	0	0	0	0	0	0	0	0	0	16.9197	-89.8986
5	0	12	117	0	80	163	21	19	0	0	0	0	345	108	0	0	0	0	0	0	16.9136	-89.8953
6	20	40	0	27	0	37	2	22	6	3	22	57	82	30	0	0	70	0	0	0	16.9169	-89.8983
7	52	0	14	0	18	0	4	21	17	0	21	0	0	22	0	0	0	40	0	0	16.9119	-89.9039
8	8	217	120	66	136	58	28	38	85	48	23	8	41	70	0	0	66	34	0	0	16.9089	-89.9056
9	0	5	21	9	14	15	0	3	0	8	0	0	28	15	17	5	29	0	0	0	16.9189	-89.8894
10	7	30	0	19	6	14	0	26	24	12	0	44	0	21	5	0	0	0	0	0	16.9094	-89.8961
11	0	43	0	0	0	7	24	79	29	4	31	43	59	36	0	0	0	22	0	0	16.9167	-89.9164
12	0	0	0	0	0	0	0	0	0	0	12	0	66	0	2	0	46	155	0	0	16.9136	-89.9011
13	23	0	0	22	50	0	4	40	20	25	0	0	124	39	50	0	95	57	0	0	16.9136	-89.8911
14	0	0	7	0	0	39	0	0	4	49	10	3	66	26	36	0	0	24	0	0	16.9208	-89.8928
15	21	3	7	65	0	6	0	23	0	8	63	42	95	34	13	0	0	218	0	0	16.9086	-89.8922
16	0	0	0	67	75	59	43	0	29	16	0	0	210	71	0	0	29	13	0	0	16.9081	-89.8867
17	21	0	49	110	65	8	22	0	3	6	16	13	63	34	33	0	67	27	0	0	16.9197	-89.89
18	0	4	125	14	101	15	178	4	91	0	27	93	255	84	36	0	83	63	0	0	16.9161	-89.8939
19	157	12	17	40	56	122	14	24	27	7	27	0	231	60	11	0	64	44	0	0	16.9136	-89.8814
20	0	7	0	15	12	29	0	0	70	0	26	24	215	49	33	0	334	31	0	0	16.9178	-89.9
21	0	9	19	0	28	69	0	20	0	37	0	98	177	57	0	0	0	0	0	0	16.9094	-89.8867
22	0	0	0	0	0	0	16	0	0	42	0	0	0	0	0	0	0	0	0	0	16.9136	-89.8811
23	18	0	0	0	4	0	0	16	0	0	0	0	86	31	0	0	33	0	0	0	16.9139	-89.8889
24	5	0	38	33	69	0	21	30	15	128	8	10	184	49	30	0	0	131	0	0	16.9081	-89.8847
25	32	12	12	35	56	36	19	28	1	1	0	0	0	23	34	0	0	0	0	0	16.9136	-89.8964
26	142	52	144	21	78	64	87	42	16	13	3	0	123	65	8	0	122	76	0	0	16.9086	-89.8922
27	3	0	0	29	0	118	0	2	121	19	0	11	210	64	32	61	0	0	0	0	16.9133	-89.8828
28	127	127	85	23	0	2	62	7	11	156	46	67	89	74	6	109	235	26	0	0	16.9189	-89.8875
29	0	0	0	22	0	0	0	0	0	0	32	8	59	30	0	5	2	3	0	0	16.91	-89.9033
30	13	0	24	0	0	0	6	5	0	95	41	13	0	28	3	0	28	254	0	0	16.9131	-89.8989
31	0	0	0	0	0	0	0	0	0	0	0	0	0	0	242	118	110	90	87	63	16.9284	-89.8999
32	0	0	0	0	0	0	0	0	0	0	0	0	0	0	38	61	117	101	0	88	16.9228	-89.8999
33	0	0	0	0	0	0	0	0	0	0	0	0	0	0	4	26	35	43	76	106	16.9213	-89.9024
34	0	0	0	0	0	0	0	0	0	0	0	0	0	0	0	0	44	30	5	0	16.9264	-89.9016
35	0	0	0	0	0	0	0	0	0	0	0	0	0	0	0	0	0	58	108	74	16.9252	-89.9017
36	0	0	0	0	0	0	0	0	0	0	0	0	0	0	0	6	0	0	0	0	16.9239	-89.9013
37	0	0	0	0	0	0	0	0	0	0	0	0	0	0	0	9	0	5	0	3	16.924	-89.9052
38	0	0	0	0	0	0	0	0	0	0	0	0	0	0	0	0	0	0	0	0	16.9209	-89.9047
39	0	0	0	0	0	0	0	0	0	0	0	0	0	0	0	17	3	20	0	0	16.9147	-89.9083
40	0	0	0	0	0	0	0	0	0	0	0	0	0	0	0	0	0	0	4	0	16.9178	-89.9034
41	0	0	0	0	0	0	0	0	0	0	0	0	0	0	65	2	34	67	55	43	16.9192	-89.9017
42	0	0	0	0	0	0	0	0	0	0	0	0	0	0	0	91	30	5	17	54	16.919	-89.9093
43	0	0	0	0	0	0	0	0	0	0	0	0	0	0	0	0	1	0	13	0	16.9138	-89.9052
44	0	0	0	0	0	0	0	0	0	0	0	0	0	0	82	31	35	40	20	15	16.9171	-89.9048
45	0	0	0	0	0	0	0	0	0	0	0	0	0	0	0	0	0	3	18	0	16.909	-89.9129
46	0	0	0	0	0	0	0	0	0	0	0	0	0	0	0	0	8	0	29	21	16.9139	-89.9208
47	0	0	0	0	0	0	0	0	0	0	0	0	0	0	0	0	0	0	10	4	16.9128	-89.91
48	0	0	0	0	0	0	0	0	0	0	0	0	0	0	0	0	0	125	236	96	16.9153	-89.9156
49	0	0	0	0	0	0	0	0	0	0	0	0	0	0	0	0	32	46	40	33	16.9159	-89.9124
50	0	0	0	0	0	0	0	0	0	0	0	0	0	0	0	38	6	0	16	0	16.918	-89.9104
51	0	0	0	0	0	0	0	0	0	0	0	0	0	0	0	15	3	11	0	0	16.9223	-89.9177
52	0	0	0	0	0	0	0	0	0	0	0	0	0	0	0	0	0	15	11	29	16.919	-89.9228
53	0	0	0	0	0	0	0	0	0	0	0	0	0	0	0	93	0	37	0	0	16.9204	-89.9257
54	0	0	0	0	0	0	0	0	0	0	0	0	0	0	0	12	44	42	59	75	16.9239	-89.9272
55	0	0	0	0	0	0	0	0	0	0	0	0	0	0	0	35	32	49	47	32	16.921	-89.9236
56	0	0	0	0	0	0	0	0	0	0	0	0	0	0	0	0	12	0	1	0	16.9215	-89.9294
57	0	0	0	0	0	0	0	0	0	0	0	0	0	0	0	14	21	0	0	0	16.9192	-89.9201
58	0	0	0	0	0	0	0	0	0	0	0	0	0	0	0	40	25	0	0	61	16.9293	-89.9172
59	0	0	0	0	0	0	0	0	0	0	0	0	0	0	0	37	9	7	40	23	16.9253	-89.913
60	0	0	0	0	0	0	0	0	0	0	0	0	0	0	107	0	0	0	0	23	16.9238	-89.9101
