# Supplementary material for: Role of Non-Residential Larval Habitats in Aedes Spatiotemporal Egg Production
Source: Life (Basel). 2024 Aug 15;14(8):1013. doi: 10.3390/life14081013 (PMC11355553; doi:10.3390/life14081013)
Supplement: Supplementary file 1 [file life-14-01013-s001.zip › S2. Parameter estimate information of the model.xlsx]

## Sheet: parameters
		mean	sd	0.055	0.945	n_eff	Rhat4
z[1]		0.0782191	0.927932	-1.41897	1.54433	69652.8	0.999952
z[2]		0.0737135	0.948767	-1.46002	1.58555	72284.1	0.99998
z[3]		0.0421791	0.945372	-1.47487	1.54699	71905.5	0.999944
z[4]		-0.286464	0.943285	-1.77987	1.23013	62465.6	0.999972
z[5]		-0.210818	0.95582	-1.7384	1.32548	73447.4	0.999995
z[6]		-0.0939632	0.973329	-1.65431	1.4542	82256.6	0.99998
z[7]		-0.127013	0.96872	-1.67536	1.41262	75188.8	0.99994
z[8]		-0.110377	0.975269	-1.67311	1.43966	78850.4	1.00004
z[9]		-0.170862	0.951009	-1.69014	1.34259	78938.4	0.999972
z[10]		-0.191833	0.954518	-1.72149	1.33745	78289.6	0.999957
z[11]		-0.143515	0.963289	-1.67573	1.40066	76571.6	1.00002
z[12]		-0.209768	0.95106	-1.74284	1.31555	76872.7	0.999964
z[13]		-0.0781945	0.988907	-1.65276	1.49922	70675.9	0.999951
z[14]		-0.149057	0.951036	-1.67339	1.37075	71748.6	1.00002
z[15]		0.062694	0.933353	-1.44081	1.54296	80930.4	0.999974
z[16]		0.0237044	0.962445	-1.52485	1.55532	74289.1	0.999978
z[17]		0.0596703	0.932965	-1.4343	1.53884	74666.7	0.999956
z[18]		0.02495	0.957754	-1.50572	1.54563	73993.8	0.999957
z[19]		0.112658	0.95077	-1.41087	1.61891	75297.2	0.999993
z[20]		-0.104578	0.956535	-1.63398	1.42687	79100.2	0.999981
z[21]		-0.11959	0.958711	-1.64231	1.41217	75491.5	0.99997
z[22]		0.105789	0.937347	-1.39893	1.60012	73924.9	0.999961
z[23]		0.0492737	0.962175	-1.50137	1.58996	80498.2	0.99995
z[24]		-0.15231	0.941677	-1.66449	1.34546	76791.6	0.999949
z[25]		-0.0811015	0.982584	-1.64952	1.49148	73353.7	0.999954
z[26]		0.061949	0.920718	-1.42685	1.5254	77816.2	0.999967
z[27]		0.00180885	0.972623	-1.5546	1.55291	80268.9	0.999986
z[28]		-0.158312	0.951257	-1.6769	1.35439	74090.9	0.999968
z[29]		0.0495628	0.945566	-1.46449	1.55867	73296.6	0.999974
z[30]		0.0569081	0.955729	-1.48024	1.57453	80373.1	0.999989
z[31]		0.369397	0.966204	-1.18587	1.89694	66963.9	1.00006
z[32]		0.32446	0.943733	-1.20769	1.8185	73662.4	1.00001
z[33]		0.0781591	0.945984	-1.44545	1.58122	82348.8	0.99996
z[34]		0.364166	0.964912	-1.19131	1.89582	69704.9	0.999945
z[35]		0.0343649	0.947554	-1.4845	1.53758	77235.8	0.999961
b		0.067489	0.0531015	0.00541973	0.167669	68750.3	0.999985
g		0.881017	0.639192	0.158795	2.06882	46818.5	1.00009
a		1.11706	0.805886	0.202725	2.62788	47446.7	1.00013
etasq		0.0802036	0.131349	0.00374498	0.233987	24402.3	0.999993
rhosq		1.73662	1.9218	0.0295698	5.39767	71109	0.999992
SIGMA[1	1]	0.0902036	0.131349	0.013745	0.243987	24402.3	0.999993
SIGMA[1	2]	0.0320903	0.122127	1.65E-07	0.123884	18031.4	1.00006
SIGMA[1	3]	0.0311938	0.121897	6.13E-08	0.121116	17940.9	1.00007
SIGMA[1	4]	0.00979626	0.0973747	0	0.000111045	20266.1	1.00005
SIGMA[1	5]	0.00959797	0.0964744	0	6.83E-05	20445.7	1.00004
SIGMA[1	6]	0.00980881	0.0974308	0	0.000114751	20255	1.00005
SIGMA[1	7]	0.00983577	0.097551	0	0.000122278	20231.2	1.00005
SIGMA[1	8]	0.00948006	0.095927	0	5.05E-05	20556	1.00004
SIGMA[1	9]	0.0107907	0.1015	0	0.000787209	19474.3	1.00005
SIGMA[1	10]	0.0113426	0.103508	1.28E-289	0.00178108	19109.1	1.00005
SIGMA[1	11]	0.0116532	0.104549	1.70E-258	0.00252812	18925.2	1.00005
SIGMA[1	12]	0.0112672	0.103245	9.55E-298	0.00161094	19156.1	1.00005
SIGMA[1	13]	0.0113085	0.10339	2.91E-293	0.00169268	19130.3	1.00005
SIGMA[1	14]	0.0133232	0.10914	1.03E-142	0.0110874	18165.2	1.00006
SIGMA[1	15]	0.0106823	0.101083	0	0.000661343	19552.1	1.00005
SIGMA[1	16]	0.0105413	0.100527	0	0.00051737	19656.3	1.00005
SIGMA[1	17]	0.012042	0.105767	2.28E-224	0.00395129	18715.4	1.00005
SIGMA[1	18]	0.0123614	0.106697	5.73E-200	0.00532566	18559.1	1.00005
SIGMA[1	19]	0.0123326	0.106615	4.76E-202	0.00515886	18572.6	1.00005
SIGMA[1	20]	0.0134423	0.109408	4.72E-137	0.011937	18123.6	1.00006
SIGMA[1	21]	0.0116551	0.104556	2.58E-258	0.00253272	18924.2	1.00005
SIGMA[1	22]	0.00910892	0.0941459	0	1.88E-05	20920.6	1.00004
SIGMA[1	23]	0.00926172	0.0948899	0	2.96E-05	20767.2	1.00004
SIGMA[1	24]	0.0136357	0.109829	2.12E-128	0.0132528	18059.2	1.00006
SIGMA[1	25]	0.0134023	0.109319	6.40E-139	0.0117033	18137.4	1.00006
SIGMA[1	26]	0.0139108	0.110397	3.06E-117	0.0151756	17973.7	1.00006
SIGMA[1	27]	0.0138762	0.110327	1.38E-118	0.0149006	17984.1	1.00006
SIGMA[1	28]	0.0165321	0.114399	1.73E-54	0.0388701	17482.4	1.00006
SIGMA[1	29]	0.0192278	0.116882	4.80E-30	0.060785	17301.4	1.00007
SIGMA[1	30]	0.0247265	0.119826	1.17E-13	0.0953799	17415.5	1.00007
SIGMA[1	31]	0.0104088	0.0999934	0	0.000402342	19757.4	1.00005
SIGMA[1	32]	0.00696838	0.0822484	0	1.76E-09	23584.3	1.00004
SIGMA[1	33]	0.00596621	0.0757987	0	1.18E-12	25228	1.00003
SIGMA[1	34]	0.00541124	0.071995	0	5.79E-15	26284.8	1.00003
SIGMA[1	35]	0.00703714	0.0826712	0	2.63E-09	23482.2	1.00004
SIGMA[2	1]	0.0320903	0.122127	1.65E-07	0.123884	18031.4	1.00006
SIGMA[2	2]	0.0902036	0.131349	0.013745	0.243987	24402.3	0.999993
SIGMA[2	3]	0.0205341	0.117762	7.48E-24	0.0710344	17283.2	1.00007
SIGMA[2	4]	0.00960012	0.0964843	0	6.87E-05	20443.7	1.00004
SIGMA[2	5]	0.00938545	0.0954813	0	4.01E-05	20646.4	1.00004
SIGMA[2	6]	0.00959179	0.096446	0	6.72E-05	20451.4	1.00004
SIGMA[2	7]	0.00959497	0.0964606	0	6.78E-05	20448.4	1.00004
SIGMA[2	8]	0.00926506	0.0949059	0	2.98E-05	20763.9	1.00004
SIGMA[2	9]	0.010502	0.10037	0	0.000481737	19686	1.00005
SIGMA[2	10]	0.0109942	0.102264	0	0.00107786	19333.8	1.00005
SIGMA[2	11]	0.0112823	0.103298	4.31E-296	0.00163803	19146.6	1.00005
SIGMA[2	12]	0.0109719	0.102182	0	0.00103794	19348.8	1.00005
SIGMA[2	13]	0.01102	0.102359	0	0.00111542	19316.5	1.00005
SIGMA[2	14]	0.0127951	0.107862	2.19E-171	0.00751987	18367.9	1.00005
SIGMA[2	15]	0.0110907	0.102617	1.18098784027404e-317	0.00125256	19269.5	1.00005
SIGMA[2	16]	0.0108982	0.101907	0	0.000916593	19399.3	1.00005
SIGMA[2	17]	0.012783	0.107831	4.03E-172	0.00747221	18373	1.00005
SIGMA[2	18]	0.0131929	0.108839	3.06E-149	0.0101483	18212.4	1.00006
SIGMA[2	19]	0.0133164	0.109125	4.81E-143	0.0110201	18167.6	1.00006
SIGMA[2	20]	0.0138648	0.110304	4.96E-119	0.014852	17987.5	1.00006
SIGMA[2	21]	0.0119509	0.10549	6.58E-232	0.00355413	18762.6	1.00005
SIGMA[2	22]	0.00961189	0.0965385	0	7.08E-05	20432.8	1.00004
SIGMA[2	23]	0.00978101	0.0973064	0	0.000107184	20279.7	1.00005
SIGMA[2	24]	0.0126261	0.107421	6.14E-182	0.00661074	18439.6	1.00005
SIGMA[2	25]	0.0124443	0.106928	4.16E-194	0.00566015	18520.7	1.00005
SIGMA[2	26]	0.0152481	0.112713	2.13E-77	0.0269554	17669.3	1.00006
SIGMA[2	27]	0.0151869	0.112621	8.58E-79	0.0263391	17680.4	1.00006
SIGMA[2	28]	0.0187101	0.116485	3.17E-33	0.0566224	17319.4	1.00007
SIGMA[2	29]	0.0192932	0.11693	1.13E-29	0.0613026	17299.6	1.00007
SIGMA[2	30]	0.025681	0.120192	2.36E-12	0.0999398	17474.5	1.00007
SIGMA[2	31]	0.0104269	0.100067	0	0.000417498	19743.5	1.00005
SIGMA[2	32]	0.00709493	0.0830245	0	3.72E-09	23397.3	1.00004
SIGMA[2	33]	0.00608252	0.0765747	0	3.25E-12	25021	1.00003
SIGMA[2	34]	0.00551618	0.0727272	0	1.71E-14	26075.7	1.00003
SIGMA[2	35]	0.00721899	0.0837769	0	7.52E-09	23218	1.00004
SIGMA[3	1]	0.0311938	0.121897	6.13E-08	0.121116	17940.9	1.00007
SIGMA[3	2]	0.0205341	0.117762	7.48E-24	0.0710344	17283.2	1.00007
SIGMA[3	3]	0.0902036	0.131349	0.013745	0.243987	24402.3	0.999993
SIGMA[3	4]	0.00992403	0.0979413	0	0.000148545	20154.3	1.00005
SIGMA[3	5]	0.00975029	0.0971683	0	9.98E-05	20307.1	1.00005
SIGMA[3	6]	0.00996115	0.0981039	0	0.000162159	20122.4	1.00005
SIGMA[3	7]	0.0100163	0.0983438	0	0.000179731	20075.4	1.00005
SIGMA[3	8]	0.00963819	0.0966591	0	7.55E-05	20408.6	1.00004
SIGMA[3	9]	0.0110002	0.102286	0	0.00108464	19329.8	1.00005
SIGMA[3	10]	0.0116057	0.104394	5.11E-263	0.00243499	18952.4	1.00005
SIGMA[3	11]	0.01193	0.105426	1.12E-233	0.00347512	18773.6	1.00005
SIGMA[3	12]	0.0114644	0.103924	5.57E-277	0.00209292	19035.2	1.00005
SIGMA[3	13]	0.0114953	0.104028	7.23E-274	0.00217949	19016.8	1.00005
SIGMA[3	14]	0.0136842	0.109932	2.40E-126	0.0136009	18043.6	1.00006
SIGMA[3	15]	0.0102217	0.0992195	0	0.000282296	19905.6	1.00005
SIGMA[3	16]	0.0101229	0.0988016	0	0.000226251	19986.4	1.00005
SIGMA[3	17]	0.0113244	0.103445	1.47E-291	0.001741	19120.4	1.00005
SIGMA[3	18]	0.0115814	0.104314	2.24E-265	0.00237766	18966.4	1.00005
SIGMA[3	19]	0.0114871	0.104	1.07E-274	0.00215874	19021.7	1.00005
SIGMA[3	20]	0.0129137	0.108162	2.07E-164	0.0082155	18319.7	1.00005
SIGMA[3	21]	0.0113068	0.103384	1.91E-293	0.00168724	19131.3	1.00005
SIGMA[3	22]	0.00862711	0.0917047	0	3.89E-06	21434.3	1.00004
SIGMA[3	23]	0.00876552	0.0924207	0	6.17E-06	21282	1.00004
SIGMA[3	24]	0.0149509	0.112255	1.66E-84	0.0239883	17725.7	1.00006
SIGMA[3	25]	0.0146228	0.111714	2.18E-93	0.021173	17794.7	1.00006
SIGMA[3	26]	0.012841	0.107979	1.20E-168	0.00780132	18349.1	1.00005
SIGMA[3	27]	0.0128201	0.107926	6.91E-170	0.00766503	18357.6	1.00005
SIGMA[3	28]	0.0148701	0.112125	1.39E-86	0.0233252	17742	1.00006
SIGMA[3	29]	0.0177996	0.115706	2.82E-40	0.0494618	17368.6	1.00007
SIGMA[3	30]	0.0201867	0.117543	2.78E-25	0.0684385	17284.5	1.00007
SIGMA[3	31]	0.0103481	0.099745	0	0.000360701	19804.8	1.00005
SIGMA[3	32]	0.0068362	0.0814286	0	7.89E-10	23784.2	1.00003
SIGMA[3	33]	0.00584796	0.0750023	0	4.12E-13	25443.4	1.00003
SIGMA[3	34]	0.00530566	0.0712521	0	1.89E-15	26499.9	1.00003
SIGMA[3	35]	0.00685167	0.081525	0	8.68E-10	23760.6	1.00003
SIGMA[4	1]	0.00979626	0.0973747	0	0.000111045	20266.1	1.00005
SIGMA[4	2]	0.00960012	0.0964843	0	6.87E-05	20443.7	1.00004
SIGMA[4	3]	0.00992403	0.0979413	0	0.000148545	20154.3	1.00005
SIGMA[4	4]	0.0902036	0.131349	0.013745	0.243987	24402.3	0.999993
SIGMA[4	5]	0.0448587	0.124627	0.000178201	0.158225	19532.2	1.00004
SIGMA[4	6]	0.0564228	0.126278	0.00126627	0.1816	21035.7	1.00002
SIGMA[4	7]	0.0348965	0.122787	1.93E-06	0.132963	18332.2	1.00006
SIGMA[4	8]	0.035168	0.122847	2.36E-06	0.133599	18362.5	1.00006
SIGMA[4	9]	0.0216138	0.118386	3.49E-20	0.0781048	17293	1.00007
SIGMA[4	10]	0.0177176	0.11563	5.06E-41	0.0487836	17374.2	1.00007
SIGMA[4	11]	0.0167123	0.114604	4.81E-52	0.0404478	17462.5	1.00006
SIGMA[4	12]	0.0188705	0.116611	3.53E-32	0.0580345	17313.1	1.00007
SIGMA[4	13]	0.0187423	0.116511	5.21E-33	0.0569848	17318.1	1.00007
SIGMA[4	14]	0.0138111	0.110195	3.73E-121	0.014435	18003.8	1.00006
SIGMA[4	15]	0.0102575	0.0993695	0	0.000298218	19876.7	1.00005
SIGMA[4	16]	0.010572	0.100649	0	0.000547334	19633.3	1.00005
SIGMA[4	17]	0.00947961	0.0959249	0	5.05E-05	20556.4	1.00004
SIGMA[4	18]	0.00939365	0.0955202	0	4.10E-05	20638.5	1.00004
SIGMA[4	19]	0.0083076	0.0900075	0	1.19E-06	21801	1.00004
SIGMA[4	20]	0.00747249	0.0852878	0	2.90E-08	22863.6	1.00004
SIGMA[4	21]	0.00677512	0.0810465	0	5.26E-10	23878.2	1.00003
SIGMA[4	22]	0.00629056	0.0779448	0	1.78E-11	24662.1	1.00003
SIGMA[4	23]	0.0064221	0.0787992	0	4.90E-11	24442.3	1.00003
SIGMA[4	24]	0.0109866	0.102236	0	0.00105941	19338.9	1.00005
SIGMA[4	25]	0.0110685	0.102536	2.94808970873472e-320	0.00121111	19284.2	1.00005
SIGMA[4	26]	0.00807331	0.0887241	0	4.61E-07	22083.6	1.00004
SIGMA[4	27]	0.00804586	0.0885717	0	4.12E-07	22117.4	1.00004
SIGMA[4	28]	0.0084406	0.0907214	0	2.01E-06	21645.8	1.00004
SIGMA[4	29]	0.00863296	0.0917352	0	3.97E-06	21427.8	1.00004
SIGMA[4	30]	0.00902977	0.0937548	0	1.47E-05	21001.8	1.00004
SIGMA[4	31]	0.0062156	0.0774539	0	9.53E-12	24789.7	1.00003
SIGMA[4	32]	0.00431705	0.0639707	0	2.16E-21	28778.3	1.00002
SIGMA[4	33]	0.00375215	0.059506	0	2.93E-26	30369.9	1.00002
SIGMA[4	34]	0.00343594	0.056887	0	1.05E-29	31377.6	1.00002
SIGMA[4	35]	0.00438593	0.0644985	0	6.74E-21	28602.1	1.00002
SIGMA[5	1]	0.00959797	0.0964744	0	6.83E-05	20445.7	1.00004
SIGMA[5	2]	0.00938545	0.0954813	0	4.01E-05	20646.4	1.00004
SIGMA[5	3]	0.00975029	0.0971683	0	9.98E-05	20307.1	1.00005
SIGMA[5	4]	0.0448587	0.124627	0.000178201	0.158225	19532.2	1.00004
SIGMA[5	5]	0.0902036	0.131349	0.013745	0.243987	24402.3	0.999993
SIGMA[5	6]	0.0579628	0.126492	0.00145428	0.184541	21242.4	1.00002
SIGMA[5	7]	0.0458613	0.124782	0.000231475	0.160536	19659.5	1.00004
SIGMA[5	8]	0.0670445	0.127909	0.00257728	0.202875	22488	1.00001
SIGMA[5	9]	0.0204338	0.1177	2.98E-24	0.0701208	17283.3	1.00007
SIGMA[5	10]	0.0171515	0.115075	9.29E-47	0.0441187	17419.4	1.00006
SIGMA[5	11]	0.0161872	0.113988	1.29E-59	0.0356598	17524.5	1.00006
SIGMA[5	12]	0.0177735	0.115682	1.65E-40	0.0492604	17370.3	1.00007
SIGMA[5	13]	0.0175975	0.115516	3.72E-42	0.0478483	17382.9	1.00007
SIGMA[5	14]	0.0134471	0.109419	7.90E-137	0.0119754	18122	1.00006
SIGMA[5	15]	0.00990086	0.0978393	0	0.000140938	20174.4	1.00005
SIGMA[5	16]	0.0101961	0.0991121	0	0.000266067	19926.3	1.00005
SIGMA[5	17]	0.00917774	0.0944828	0	2.32E-05	20851	1.00004
SIGMA[5	18]	0.00910005	0.0941023	0	1.83E-05	20929.6	1.00004
SIGMA[5	19]	0.00807142	0.0887136	0	4.57E-07	22085.9	1.00004
SIGMA[5	20]	0.00732768	0.0844291	0	1.37E-08	23064.1	1.00004
SIGMA[5	21]	0.00664542	0.0802285	0	2.25E-10	24081.2	1.00003
SIGMA[5	22]	0.00611657	0.0768006	0	4.30E-12	24961.3	1.00003
SIGMA[5	23]	0.0062433	0.0776356	0	1.20E-11	24742.4	1.00003
SIGMA[5	24]	0.0109329	0.102037	0	0.000966882	19375.4	1.00005
SIGMA[5	25]	0.0110236	0.102372	0	0.00112091	19314.1	1.00005
SIGMA[5	26]	0.00787475	0.0876114	0	2.04E-07	22332.3	1.00004
SIGMA[5	27]	0.00784873	0.0874639	0	1.80E-07	22365.6	1.00004
SIGMA[5	28]	0.0082518	0.0897048	0	9.50E-07	21867.3	1.00004
SIGMA[5	29]	0.00847211	0.090889	0	2.27E-06	21609.6	1.00004
SIGMA[5	30]	0.0088511	0.0928575	0	8.16E-06	21189.7	1.00004
SIGMA[5	31]	0.00612362	0.0768473	0	4.54E-12	24949	1.00003
SIGMA[5	32]	0.00424258	0.0633961	0	5.86E-22	28972.2	1.00002
SIGMA[5	33]	0.00368767	0.0589796	0	6.56E-27	30568.4	1.00002
SIGMA[5	34]	0.00337799	0.0563964	0	2.11E-30	31571.9	1.00002
SIGMA[5	35]	0.00430081	0.0638457	0	1.63E-21	28820.3	1.00002
SIGMA[6	1]	0.00980881	0.0974308	0	0.000114751	20255	1.00005
SIGMA[6	2]	0.00959179	0.096446	0	6.72E-05	20451.4	1.00004
SIGMA[6	3]	0.00996115	0.0981039	0	0.000162159	20122.4	1.00005
SIGMA[6	4]	0.0564228	0.126278	0.00126627	0.1816	21035.7	1.00002
SIGMA[6	5]	0.0579628	0.126492	0.00145428	0.184541	21242.4	1.00002
SIGMA[6	6]	0.0902036	0.131349	0.013745	0.243987	24402.3	0.999993
SIGMA[6	7]	0.0527144	0.125768	0.000813034	0.174406	20544.6	1.00003
SIGMA[6	8]	0.0433246	0.124381	0.000113792	0.155322	19338.9	1.00004
SIGMA[6	9]	0.0227683	0.118973	3.16E-17	0.0847723	17324	1.00007
SIGMA[6	10]	0.0182385	0.116096	1.30E-36	0.0531136	17341.9	1.00007
SIGMA[6	11]	0.0170611	0.114981	8.70E-48	0.0433189	17427.6	1.00006
SIGMA[6	12]	0.0191558	0.116828	1.86E-30	0.0603712	17303.5	1.00007
SIGMA[6	13]	0.0189365	0.116662	9.02E-32	0.058671	17310.7	1.00007
SIGMA[6	14]	0.0139011	0.110377	1.29E-117	0.0150751	17976.6	1.00006
SIGMA[6	15]	0.0100732	0.0985892	0	0.000202893	20027.6	1.00005
SIGMA[6	16]	0.0103699	0.0998344	0	0.000374875	19787.7	1.00005
SIGMA[6	17]	0.00935867	0.0953541	0	3.78E-05	20672.3	1.00004
SIGMA[6	18]	0.00928234	0.0949891	0	3.11E-05	20746.9	1.00004
SIGMA[6	19]	0.00823333	0.0896041	0	8.81E-07	21889.3	1.00004
SIGMA[6	20]	0.00747506	0.085303	0	2.94E-08	22860	1.00004
SIGMA[6	21]	0.0067766	0.0810558	0	5.31E-10	23875.9	1.00003
SIGMA[6	22]	0.00623024	0.07755	0	1.08E-11	24764.7	1.00003
SIGMA[6	23]	0.00635944	0.0783934	0	3.02E-11	24546.3	1.00003
SIGMA[6	24]	0.0111411	0.102798	7.75454273716976e-312	0.00135065	19236.6	1.00005
SIGMA[6	25]	0.0112312	0.103119	1.08E-301	0.00153395	19178.8	1.00005
SIGMA[6	26]	0.00803757	0.0885256	0	4.01E-07	22127.7	1.00004
SIGMA[6	27]	0.00801092	0.0883769	0	3.60E-07	22160.8	1.00004
SIGMA[6	28]	0.00842475	0.0906369	0	1.88E-06	21664.1	1.00004
SIGMA[6	29]	0.00864736	0.0918102	0	4.18E-06	21411.8	1.00004
SIGMA[6	30]	0.00903841	0.0937977	0	1.51E-05	20992.9	1.00004
SIGMA[6	31]	0.00623804	0.0776011	0	1.15E-11	24751.3	1.00003
SIGMA[6	32]	0.00431904	0.0639859	0	2.23E-21	28773.2	1.00002
SIGMA[6	33]	0.00375209	0.0595055	0	2.92E-26	30370.1	1.00002
SIGMA[6	34]	0.00343564	0.0568845	0	1.05E-29	31378.6	1.00002
SIGMA[6	35]	0.00437953	0.0644496	0	6.04E-21	28618.4	1.00002
SIGMA[7	1]	0.00983577	0.097551	0	0.000122278	20231.2	1.00005
SIGMA[7	2]	0.00959497	0.0964606	0	6.78E-05	20448.4	1.00004
SIGMA[7	3]	0.0100163	0.0983438	0	0.000179731	20075.4	1.00005
SIGMA[7	4]	0.0348965	0.122787	1.93E-06	0.132963	18332.2	1.00006
SIGMA[7	5]	0.0458613	0.124782	0.000231475	0.160536	19659.5	1.00004
SIGMA[7	6]	0.0527144	0.125768	0.000813034	0.174406	20544.6	1.00003
SIGMA[7	7]	0.0902036	0.131349	0.013745	0.243987	24402.3	0.999993
SIGMA[7	8]	0.0409095	0.123971	4.93E-05	0.149338	19039.5	1.00005
SIGMA[7	9]	0.0237282	0.11941	2.77E-15	0.0899183	17363.4	1.00007
SIGMA[7	10]	0.0187904	0.116549	1.08E-32	0.0573307	17316.1	1.00007
SIGMA[7	11]	0.0174282	0.115353	8.63E-44	0.0466341	17395.9	1.00006
SIGMA[7	12]	0.0193047	0.116938	1.31E-29	0.0613384	17299.3	1.00007
SIGMA[7	13]	0.0189885	0.116702	1.87E-31	0.0590289	17308.9	1.00007
SIGMA[7	14]	0.0140059	0.110585	1.24E-113	0.0158655	17946.1	1.00006
SIGMA[7	15]	0.00988135	0.0977532	0	0.000134223	20191.3	1.00005
SIGMA[7	16]	0.0101593	0.0989563	0	0.000244505	19956.4	1.00005
SIGMA[7	17]	0.0092357	0.0947642	0	2.76E-05	20793	1.00004
SIGMA[7	18]	0.00916999	0.094445	0	2.26E-05	20858.8	1.00004
SIGMA[7	19]	0.00816148	0.0892109	0	6.67E-07	21975.9	1.00004
SIGMA[7	20]	0.0074895	0.0853879	0	3.18E-08	22840.3	1.00004
SIGMA[7	21]	0.00678908	0.081134	0	5.78E-10	23856.6	1.00003
SIGMA[7	22]	0.00617182	0.0771657	0	6.78E-12	24865.2	1.00003
SIGMA[7	23]	0.00629852	0.0779968	0	1.89E-11	24648.6	1.00003
SIGMA[7	24]	0.0113352	0.103482	2.08E-290	0.00176066	19113.7	1.00005
SIGMA[7	25]	0.0114354	0.103826	6.17E-280	0.00200842	19052.6	1.00005
SIGMA[7	26]	0.00800903	0.0883664	0	3.57E-07	22163.1	1.00004
SIGMA[7	27]	0.00798324	0.0882223	0	3.21E-07	22195.3	1.00004
SIGMA[7	28]	0.00841899	0.0906061	0	1.84E-06	21670.8	1.00004
SIGMA[7	29]	0.00867615	0.0919597	0	4.59E-06	21379.9	1.00004
SIGMA[7	30]	0.0090608	0.0939086	0	1.62E-05	20969.8	1.00004
SIGMA[7	31]	0.00627369	0.0778346	0	1.55E-11	24690.6	1.00003
SIGMA[7	32]	0.00432847	0.0640584	0	2.62E-21	28748.9	1.00002
SIGMA[7	33]	0.00375819	0.0595551	0	3.36E-26	30351.5	1.00002
SIGMA[7	34]	0.00344089	0.0569288	0	1.21E-29	31361.2	1.00002
SIGMA[7	35]	0.00437954	0.0644497	0	6.04E-21	28618.4	1.00002
SIGMA[8	1]	0.00948006	0.095927	0	5.05E-05	20556	1.00004
SIGMA[8	2]	0.00926506	0.0949059	0	2.98E-05	20763.9	1.00004
SIGMA[8	3]	0.00963819	0.0966591	0	7.55E-05	20408.6	1.00004
SIGMA[8	4]	0.035168	0.122847	2.36E-06	0.133599	18362.5	1.00006
SIGMA[8	5]	0.0670445	0.127909	0.00257728	0.202875	22488	1.00001
SIGMA[8	6]	0.0433246	0.124381	0.000113792	0.155322	19338.9	1.00004
SIGMA[8	7]	0.0409095	0.123971	4.93E-05	0.149338	19039.5	1.00005
SIGMA[8	8]	0.0902036	0.131349	0.013745	0.243987	24402.3	0.999993
SIGMA[8	9]	0.0194749	0.117061	1.07E-28	0.0628304	17295.1	1.00007
SIGMA[8	10]	0.016673	0.11456	1.47E-52	0.040089	17466.7	1.00006
SIGMA[8	11]	0.0157867	0.113474	1.91E-66	0.0317782	17580.5	1.00006
SIGMA[8	12]	0.0171287	0.115051	5.09E-47	0.0438708	17421.4	1.00006
SIGMA[8	13]	0.0169602	0.114874	5.82E-49	0.0424164	17437.2	1.00006
SIGMA[8	14]	0.0132144	0.108889	3.85E-148	0.010344	18204.4	1.00006
SIGMA[8	15]	0.00975508	0.0971899	0	0.000100988	20302.8	1.00005
SIGMA[8	16]	0.0100451	0.098468	0	0.00019159	20051.2	1.00005
SIGMA[8	17]	0.00904354	0.0938231	0	1.54E-05	20987.6	1.00004
SIGMA[8	18]	0.00896755	0.0934446	0	1.21E-05	21066.5	1.00004
SIGMA[8	19]	0.0079597	0.0880902	0	2.92E-07	22224.8	1.00004
SIGMA[8	20]	0.00724365	0.0839254	0	8.57E-09	23182.9	1.00004
SIGMA[8	21]	0.00657045	0.0797517	0	1.38E-10	24200.8	1.00003
SIGMA[8	22]	0.00603584	0.0762642	0	2.18E-12	25103.5	1.00003
SIGMA[8	23]	0.00616054	0.0770913	0	6.18E-12	24884.7	1.00003
SIGMA[8	24]	0.0108493	0.101723	0	0.000853921	19433.2	1.00005
SIGMA[8	25]	0.0109421	0.102071	0	0.000983288	19369.1	1.00005
SIGMA[8	26]	0.00777229	0.0870283	0	1.26E-07	22464.1	1.00004
SIGMA[8	27]	0.00774683	0.0868825	0	1.11E-07	22497.2	1.00004
SIGMA[8	28]	0.00814852	0.0891396	0	6.31E-07	21991.6	1.00004
SIGMA[8	29]	0.00837493	0.0903702	0	1.54E-06	21722	1.00004
SIGMA[8	30]	0.00874561	0.0923184	0	5.80E-06	21303.7	1.00004
SIGMA[8	31]	0.0060636	0.076449	0	2.76E-12	25054.4	1.00003
SIGMA[8	32]	0.00419931	0.0630605	0	2.65E-22	29086.5	1.00002
SIGMA[8	33]	0.00365079	0.0586768	0	2.73E-27	30683.5	1.00002
SIGMA[8	34]	0.00334493	0.0561148	0	8.18E-31	31684.2	1.00002
SIGMA[8	35]	0.0042541	0.0634852	0	7.19E-22	28942	1.00002
SIGMA[9	1]	0.0107907	0.1015	0	0.000787209	19474.3	1.00005
SIGMA[9	2]	0.010502	0.10037	0	0.000481737	19686	1.00005
SIGMA[9	3]	0.0110002	0.102286	0	0.00108464	19329.8	1.00005
SIGMA[9	4]	0.0216138	0.118386	3.49E-20	0.0781048	17293	1.00007
SIGMA[9	5]	0.0204338	0.1177	2.98E-24	0.0701208	17283.3	1.00007
SIGMA[9	6]	0.0227683	0.118973	3.16E-17	0.0847723	17324	1.00007
SIGMA[9	7]	0.0237282	0.11941	2.77E-15	0.0899183	17363.4	1.00007
SIGMA[9	8]	0.0194749	0.117061	1.07E-28	0.0628304	17295.1	1.00007
SIGMA[9	9]	0.0902036	0.131349	0.013745	0.243987	24402.3	0.999993
SIGMA[9	10]	0.0351407	0.122841	2.31E-06	0.13358	18359.4	1.00006
SIGMA[9	11]	0.0273496	0.120772	1.40E-10	0.107794	17595.8	1.00007
SIGMA[9	12]	0.0391224	0.123646	2.30E-05	0.144919	18822.6	1.00005
SIGMA[9	13]	0.0357625	0.122975	3.58E-06	0.13602	18429.5	1.00006
SIGMA[9	14]	0.0168308	0.114735	1.54E-50	0.0413574	17450.1	1.00006
SIGMA[9	15]	0.0103987	0.0999522	0	0.000395574	19765.2	1.00005
SIGMA[9	16]	0.0106558	0.100979	0	0.000630397	19571.4	1.00005
SIGMA[9	17]	0.00988024	0.0977483	0	0.000133851	20192.3	1.00005
SIGMA[9	18]	0.00983364	0.0975416	0	0.000121612	20233.1	1.00005
SIGMA[9	19]	0.0087833	0.0925118	0	6.48E-06	21262.7	1.00004
SIGMA[9	20]	0.00813042	0.08904	0	5.84E-07	22013.6	1.00004
SIGMA[9	21]	0.00735726	0.0846054	0	1.60E-08	23022.7	1.00004
SIGMA[9	22]	0.0066018	0.0799515	0	1.68E-10	24150.6	1.00003
SIGMA[9	23]	0.00673647	0.0808037	0	4.20E-10	23938.2	1.00003
SIGMA[9	24]	0.012427	0.10688	2.61E-195	0.00558415	18528.6	1.00005
SIGMA[9	25]	0.0125312	0.107166	3.51E-188	0.00609206	18481.4	1.00005
SIGMA[9	26]	0.00867971	0.0919782	0	4.64E-06	21376	1.00004
SIGMA[9	27]	0.00865193	0.0918339	0	4.24E-06	21406.7	1.00004
SIGMA[9	28]	0.00915735	0.0943833	0	2.18E-05	20871.5	1.00004
SIGMA[9	29]	0.00945678	0.0958179	0	4.78E-05	20578.1	1.00004
SIGMA[9	30]	0.00989339	0.0978064	0	0.000138338	20180.9	1.00005
SIGMA[9	31]	0.006786	0.0811147	0	5.66E-10	23861.4	1.00003
SIGMA[9	32]	0.00465991	0.066566	0	4.86E-19	27929.1	1.00003
SIGMA[9	33]	0.00403593	0.0617803	0	1.14E-23	29535.8	1.00002
SIGMA[9	34]	0.00368912	0.0589914	0	6.79E-27	30563.9	1.00002
SIGMA[9	35]	0.00471356	0.066965	0	1.08E-18	27802.3	1.00003
SIGMA[10	1]	0.0113426	0.103508	1.28E-289	0.00178108	19109.1	1.00005
SIGMA[10	2]	0.0109942	0.102264	0	0.00107786	19333.8	1.00005
SIGMA[10	3]	0.0116057	0.104394	5.11E-263	0.00243499	18952.4	1.00005
SIGMA[10	4]	0.0177176	0.11563	5.06E-41	0.0487836	17374.2	1.00007
SIGMA[10	5]	0.0171515	0.115075	9.29E-47	0.0441187	17419.4	1.00006
SIGMA[10	6]	0.0182385	0.116096	1.30E-36	0.0531136	17341.9	1.00007
SIGMA[10	7]	0.0187904	0.116549	1.08E-32	0.0573307	17316.1	1.00007
SIGMA[10	8]	0.016673	0.11456	1.47E-52	0.040089	17466.7	1.00006
SIGMA[10	9]	0.0351407	0.122841	2.31E-06	0.13358	18359.4	1.00006
SIGMA[10	10]	0.0902036	0.131349	0.013745	0.243987	24402.3	0.999993
SIGMA[10	11]	0.0564654	0.126284	0.00126981	0.181736	21041.4	1.00002
SIGMA[10	12]	0.0442309	0.124527	0.000149096	0.157181	19452.9	1.00004
SIGMA[10	13]	0.0398712	0.123784	3.20E-05	0.146804	18912.9	1.00005
SIGMA[10	14]	0.0195443	0.11711	2.48E-28	0.0631065	17293.6	1.00007
SIGMA[10	15]	0.0104495	0.100158	0	0.000437002	19726	1.00005
SIGMA[10	16]	0.0106731	0.101047	0	0.000650596	19558.8	1.00005
SIGMA[10	17]	0.0100759	0.0986007	0	0.000204065	20025.4	1.00005
SIGMA[10	18]	0.0100518	0.098497	0	0.000194137	20045.6	1.00005
SIGMA[10	19]	0.00903065	0.0937592	0	1.47E-05	21000.9	1.00004
SIGMA[10	20]	0.00848001	0.0909309	0	2.34E-06	21600.5	1.00004
SIGMA[10	21]	0.00766576	0.0864157	0	7.43E-08	22603.7	1.00004
SIGMA[10	22]	0.00676904	0.0810083	0	5.05E-10	23887.6	1.00003
SIGMA[10	23]	0.0069051	0.0818571	0	1.20E-09	23679.4	1.00003
SIGMA[10	24]	0.0132707	0.10902	2.66E-145	0.0107203	18184	1.00006
SIGMA[10	25]	0.0133877	0.109286	1.31E-139	0.0116079	18142.5	1.00006
SIGMA[10	26]	0.0090007	0.0936102	0	1.35E-05	21032	1.00004
SIGMA[10	27]	0.00897282	0.093471	0	1.23E-05	21061	1.00004
SIGMA[10	28]	0.00953988	0.0962059	0	5.89E-05	20499.7	1.00004
SIGMA[10	29]	0.00990041	0.0978373	0	0.000140781	20174.8	1.00005
SIGMA[10	30]	0.0103616	0.0998004	0	0.000368434	19794.2	1.00005
SIGMA[10	31]	0.00708558	0.0829675	0	3.52E-09	23411	1.00004
SIGMA[10	32]	0.0048417	0.0679108	0	6.48E-18	27505.7	1.00003
SIGMA[10	33]	0.00418674	0.0629627	0	2.09E-22	29119.9	1.00002
SIGMA[10	34]	0.00382371	0.0600859	0	1.45E-25	30153.6	1.00002
SIGMA[10	35]	0.00488833	0.0682525	0	1.21E-17	27399.8	1.00003
SIGMA[11	1]	0.0116532	0.104549	1.70E-258	0.00252812	18925.2	1.00005
SIGMA[11	2]	0.0112823	0.103298	4.31E-296	0.00163803	19146.6	1.00005
SIGMA[11	3]	0.01193	0.105426	1.12E-233	0.00347512	18773.6	1.00005
SIGMA[11	4]	0.0167123	0.114604	4.81E-52	0.0404478	17462.5	1.00006
SIGMA[11	5]	0.0161872	0.113988	1.29E-59	0.0356598	17524.5	1.00006
SIGMA[11	6]	0.0170611	0.114981	8.70E-48	0.0433189	17427.6	1.00006
SIGMA[11	7]	0.0174282	0.115353	8.63E-44	0.0466341	17395.9	1.00006
SIGMA[11	8]	0.0157867	0.113474	1.91E-66	0.0317782	17580.5	1.00006
SIGMA[11	9]	0.0273496	0.120772	1.40E-10	0.107794	17595.8	1.00007
SIGMA[11	10]	0.0564654	0.126284	0.00126981	0.181736	21041.4	1.00002
SIGMA[11	11]	0.0902036	0.131349	0.013745	0.243987	24402.3	0.999993
SIGMA[11	12]	0.037691	0.123371	1.14E-05	0.14168	18652.5	1.00005
SIGMA[11	13]	0.0360502	0.123036	4.32E-06	0.136792	18462.3	1.00006
SIGMA[11	14]	0.0218285	0.118501	1.43E-19	0.079553	17297.3	1.00007
SIGMA[11	15]	0.0105676	0.100632	0	0.00054243	19636.6	1.00005
SIGMA[11	16]	0.0107794	0.101457	0	0.000772216	19482.4	1.00005
SIGMA[11	17]	0.0102499	0.0993375	0	0.000293384	19882.9	1.00005
SIGMA[11	18]	0.0102342	0.0992719	0	0.000287232	19895.5	1.00005
SIGMA[11	19]	0.00920813	0.0946306	0	2.54E-05	20820.5	1.00004
SIGMA[11	20]	0.0086696	0.0919258	0	4.49E-06	21387.2	1.00004
SIGMA[11	21]	0.0078323	0.0873706	0	1.66E-07	22386.6	1.00004
SIGMA[11	22]	0.00689128	0.0817714	0	1.11E-09	23700.3	1.00003
SIGMA[11	23]	0.00702939	0.0826237	0	2.51E-09	23493.7	1.00004
SIGMA[11	24]	0.0136153	0.109786	2.82E-129	0.0131171	18065.8	1.00006
SIGMA[11	25]	0.0137284	0.110024	1.65E-124	0.0139272	18029.6	1.00006
SIGMA[11	26]	0.00919874	0.094585	0	2.47E-05	20829.9	1.00004
SIGMA[11	27]	0.00917027	0.0944464	0	2.26E-05	20858.5	1.00004
SIGMA[11	28]	0.00976221	0.0972219	0	0.000102755	20296.4	1.00005
SIGMA[11	29]	0.0101384	0.0988678	0	0.000234691	19973.5	1.00005
SIGMA[11	30]	0.0106198	0.100838	0	0.000594353	19597.9	1.00005
SIGMA[11	31]	0.00723355	0.0838646	0	8.13E-09	23197.2	1.00004
SIGMA[11	32]	0.00493784	0.0686138	0	2.35E-17	27288.7	1.00003
SIGMA[11	33]	0.00426731	0.0635874	0	9.08E-22	28907.4	1.00002
SIGMA[11	34]	0.00389568	0.0606647	0	6.80E-25	29940.2	1.00002
SIGMA[11	35]	0.00498554	0.0689604	0	4.37E-17	27182.7	1.00003
SIGMA[12	1]	0.0112672	0.103245	9.55E-298	0.00161094	19156.1	1.00005
SIGMA[12	2]	0.0109719	0.102182	0	0.00103794	19348.8	1.00005
SIGMA[12	3]	0.0114644	0.103924	5.57E-277	0.00209292	19035.2	1.00005
SIGMA[12	4]	0.0188705	0.116611	3.53E-32	0.0580345	17313.1	1.00007
SIGMA[12	5]	0.0177735	0.115682	1.65E-40	0.0492604	17370.3	1.00007
SIGMA[12	6]	0.0191558	0.116828	1.86E-30	0.0603712	17303.5	1.00007
SIGMA[12	7]	0.0193047	0.116938	1.31E-29	0.0613384	17299.3	1.00007
SIGMA[12	8]	0.0171287	0.115051	5.09E-47	0.0438708	17421.4	1.00006
SIGMA[12	9]	0.0391224	0.123646	2.30E-05	0.144919	18822.6	1.00005
SIGMA[12	10]	0.0442309	0.124527	0.000149096	0.157181	19452.9	1.00004
SIGMA[12	11]	0.037691	0.123371	1.14E-05	0.14168	18652.5	1.00005
SIGMA[12	12]	0.0902036	0.131349	0.013745	0.243987	24402.3	0.999993
SIGMA[12	13]	0.076586	0.130127	0.00346767	0.223717	23857.4	0.999997
SIGMA[12	14]	0.0189219	0.116651	7.34E-32	0.0585741	17311.2	1.00007
SIGMA[12	15]	0.0107699	0.101421	0	0.000761261	19489.1	1.00005
SIGMA[12	16]	0.0110233	0.102371	0	0.00112034	19314.3	1.00005
SIGMA[12	17]	0.0102889	0.0995002	0	0.000317258	19851.6	1.00005
SIGMA[12	18]	0.0102469	0.0993254	0	0.000292238	19885.2	1.00005
SIGMA[12	19]	0.00914527	0.0943242	0	2.10E-05	20883.7	1.00004
SIGMA[12	20]	0.00843702	0.0907023	0	1.98E-06	21650	1.00004
SIGMA[12	21]	0.00762781	0.0861959	0	6.20E-08	22654	1.00004
SIGMA[12	22]	0.00685296	0.081533	0	8.75E-10	23758.6	1.00003
SIGMA[12	23]	0.00699324	0.0824016	0	2.04E-09	23547.3	1.00004
SIGMA[12	24]	0.0127686	0.107794	5.40E-173	0.00737182	18379	1.00005
SIGMA[12	25]	0.0128586	0.108024	1.32E-167	0.00786081	18341.9	1.00005
SIGMA[12	26]	0.0090373	0.0937922	0	1.51E-05	20994	1.00004
SIGMA[12	27]	0.00900774	0.0936452	0	1.37E-05	21024.6	1.00004
SIGMA[12	28]	0.00953424	0.0961797	0	5.81E-05	20505	1.00004
SIGMA[12	29]	0.00982662	0.0975103	0	0.000119774	20239.3	1.00005
SIGMA[12	30]	0.0102992	0.099543	0	0.000324476	19843.4	1.00005
SIGMA[12	31]	0.00700882	0.0824974	0	2.24E-09	23524.1	1.00004
SIGMA[12	32]	0.00481502	0.0677147	0	4.50E-18	27566.7	1.00003
SIGMA[12	33]	0.00416721	0.0628105	0	1.45E-22	29172	1.00002
SIGMA[12	34]	0.00380653	0.059947	0	9.92E-26	30205.2	1.00002
SIGMA[12	35]	0.00487717	0.0681708	0	1.04E-17	27425	1.00003
SIGMA[13	1]	0.0113085	0.10339	2.91E-293	0.00169268	19130.3	1.00005
SIGMA[13	2]	0.01102	0.102359	0	0.00111542	19316.5	1.00005
SIGMA[13	3]	0.0114953	0.104028	7.23E-274	0.00217949	19016.8	1.00005
SIGMA[13	4]	0.0187423	0.116511	5.21E-33	0.0569848	17318.1	1.00007
SIGMA[13	5]	0.0175975	0.115516	3.72E-42	0.0478483	17382.9	1.00007
SIGMA[13	6]	0.0189365	0.116662	9.02E-32	0.058671	17310.7	1.00007
SIGMA[13	7]	0.0189885	0.116702	1.87E-31	0.0590289	17308.9	1.00007
SIGMA[13	8]	0.0169602	0.114874	5.82E-49	0.0424164	17437.2	1.00006
SIGMA[13	9]	0.0357625	0.122975	3.58E-06	0.13602	18429.5	1.00006
SIGMA[13	10]	0.0398712	0.123784	3.20E-05	0.146804	18912.9	1.00005
SIGMA[13	11]	0.0360502	0.123036	4.32E-06	0.136792	18462.3	1.00006
SIGMA[13	12]	0.076586	0.130127	0.00346767	0.223717	23857.4	0.999997
SIGMA[13	13]	0.0902036	0.131349	0.013745	0.243987	24402.3	0.999993
SIGMA[13	14]	0.0190692	0.116763	5.73E-31	0.0597373	17306.2	1.00007
SIGMA[13	15]	0.0108545	0.101742	0	0.000859962	19429.6	1.00005
SIGMA[13	16]	0.0111115	0.102692	3.04067769475653e-315	0.00129077	19255.9	1.00005
SIGMA[13	17]	0.0103629	0.0998056	0	0.000369421	19793.2	1.00005
SIGMA[13	18]	0.010319	0.0996248	0	0.000338764	19827.7	1.00005
SIGMA[13	19]	0.00920045	0.0945933	0	2.49E-05	20828.2	1.00004
SIGMA[13	20]	0.00846455	0.0908489	0	2.20E-06	21618.3	1.00004
SIGMA[13	21]	0.00765219	0.0863372	0	6.97E-08	22621.6	1.00004
SIGMA[13	22]	0.00689186	0.0817749	0	1.11E-09	23699.5	1.00003
SIGMA[13	23]	0.00703332	0.0826478	0	2.57E-09	23487.8	1.00004
SIGMA[13	24]	0.0127377	0.107714	6.84E-175	0.00719361	18391.9	1.00005
SIGMA[13	25]	0.0128227	0.107933	9.95E-170	0.00767515	18356.5	1.00005
SIGMA[13	26]	0.00908127	0.0940098	0	1.72E-05	20948.8	1.00004
SIGMA[13	27]	0.00905129	0.0938615	0	1.58E-05	20979.6	1.00004
SIGMA[13	28]	0.00957448	0.0963661	0	6.44E-05	20467.4	1.00004
SIGMA[13	29]	0.00985666	0.0976439	0	0.000127412	20212.9	1.00005
SIGMA[13	30]	0.0103347	0.0996897	0	0.00035049	19815.3	1.00005
SIGMA[13	31]	0.00702279	0.0825832	0	2.42E-09	23503.4	1.00004
SIGMA[13	32]	0.00482851	0.067814	0	5.42E-18	27535.8	1.00003
SIGMA[13	33]	0.00417908	0.062903	0	1.81E-22	29140.3	1.00002
SIGMA[13	34]	0.00381719	0.0600332	0	1.25E-25	30173.1	1.00002
SIGMA[13	35]	0.0048937	0.0682917	0	1.30E-17	27387.7	1.00003
SIGMA[14	1]	0.0133232	0.10914	1.03E-142	0.0110874	18165.2	1.00006
SIGMA[14	2]	0.0127951	0.107862	2.19E-171	0.00751987	18367.9	1.00005
SIGMA[14	3]	0.0136842	0.109932	2.40E-126	0.0136009	18043.6	1.00006
SIGMA[14	4]	0.0138111	0.110195	3.73E-121	0.014435	18003.8	1.00006
SIGMA[14	5]	0.0134471	0.109419	7.90E-137	0.0119754	18122	1.00006
SIGMA[14	6]	0.0139011	0.110377	1.29E-117	0.0150751	17976.6	1.00006
SIGMA[14	7]	0.0140059	0.110585	1.24E-113	0.0158655	17946.1	1.00006
SIGMA[14	8]	0.0132144	0.108889	3.85E-148	0.010344	18204.4	1.00006
SIGMA[14	9]	0.0168308	0.114735	1.54E-50	0.0413574	17450.1	1.00006
SIGMA[14	10]	0.0195443	0.11711	2.48E-28	0.0631065	17293.6	1.00007
SIGMA[14	11]	0.0218285	0.118501	1.43E-19	0.079553	17297.3	1.00007
SIGMA[14	12]	0.0189219	0.116651	7.34E-32	0.0585741	17311.2	1.00007
SIGMA[14	13]	0.0190692	0.116763	5.73E-31	0.0597373	17306.2	1.00007
SIGMA[14	14]	0.0902036	0.131349	0.013745	0.243987	24402.3	0.999993
SIGMA[14	15]	0.0110087	0.102317	0	0.00109523	19324	1.00005
SIGMA[14	16]	0.0111468	0.102818	3.43247678460458e-311	0.00136028	19233	1.00005
SIGMA[14	17]	0.0110232	0.10237	0	0.00112004	19314.3	1.00005
SIGMA[14	18]	0.0110594	0.102503	2.51479413733194e-321	0.00119506	19290.2	1.00005
SIGMA[14	19]	0.0100387	0.0984407	0	0.000188669	20056.5	1.00005
SIGMA[14	20]	0.00957749	0.09638	0	6.49E-05	20464.6	1.00004
SIGMA[14	21]	0.00862168	0.0916764	0	3.82E-06	21440.4	1.00004
SIGMA[14	22]	0.00745802	0.0852025	0	2.70E-08	22883.4	1.00004
SIGMA[14	23]	0.00760494	0.086063	0	5.56E-08	22684.5	1.00004
SIGMA[14	24]	0.0150641	0.112433	1.05E-81	0.0251996	17703.5	1.00006
SIGMA[14	25]	0.0150961	0.112482	6.15E-81	0.0254832	17697.4	1.00006
SIGMA[14	26]	0.0101525	0.0989277	0	0.000241285	19961.9	1.00005
SIGMA[14	27]	0.010121	0.0987938	0	0.000225409	19987.9	1.00005
SIGMA[14	28]	0.0108538	0.10174	0	0.000859174	19430	1.00005
SIGMA[14	29]	0.0113168	0.103418	2.24E-292	0.00171926	19125.1	1.00005
SIGMA[14	30]	0.0119269	0.105416	6.04E-234	0.00346563	18775.3	1.00005
SIGMA[14	31]	0.00792355	0.087887	0	2.54E-07	22270.4	1.00004
SIGMA[14	32]	0.0053883	0.0718341	0	4.59E-15	26331.1	1.00003
SIGMA[14	33]	0.00464497	0.0664546	0	3.90E-19	27964.7	1.00003
SIGMA[14	34]	0.00423286	0.0633208	0	4.91E-22	28997.8	1.00002
SIGMA[14	35]	0.00544251	0.0722139	0	7.78E-15	26222	1.00003
SIGMA[15	1]	0.0106823	0.101083	0	0.000661343	19552.1	1.00005
SIGMA[15	2]	0.0110907	0.102617	1.18098784027404e-317	0.00125256	19269.5	1.00005
SIGMA[15	3]	0.0102217	0.0992195	0	0.000282296	19905.6	1.00005
SIGMA[15	4]	0.0102575	0.0993695	0	0.000298218	19876.7	1.00005
SIGMA[15	5]	0.00990086	0.0978393	0	0.000140938	20174.4	1.00005
SIGMA[15	6]	0.0100732	0.0985892	0	0.000202893	20027.6	1.00005
SIGMA[15	7]	0.00988135	0.0977532	0	0.000134223	20191.3	1.00005
SIGMA[15	8]	0.00975508	0.0971899	0	0.000100988	20302.8	1.00005
SIGMA[15	9]	0.0103987	0.0999522	0	0.000395574	19765.2	1.00005
SIGMA[15	10]	0.0104495	0.100158	0	0.000437002	19726	1.00005
SIGMA[15	11]	0.0105676	0.100632	0	0.00054243	19636.6	1.00005
SIGMA[15	12]	0.0107699	0.101421	0	0.000761261	19489.1	1.00005
SIGMA[15	13]	0.0108545	0.101742	0	0.000859962	19429.6	1.00005
SIGMA[15	14]	0.0110087	0.102317	0	0.00109523	19324	1.00005
SIGMA[15	15]	0.0902036	0.131349	0.013745	0.243987	24402.3	0.999993
SIGMA[15	16]	0.0424884	0.124242	8.75E-05	0.153258	19234.5	1.00004
SIGMA[15	17]	0.0172008	0.115125	3.34E-46	0.0445851	17415	1.00006
SIGMA[15	18]	0.0160386	0.113802	5.02E-62	0.0341635	17544.4	1.00006
SIGMA[15	19]	0.012509	0.107106	1.12E-189	0.00597428	18491.4	1.00005
SIGMA[15	20]	0.00899714	0.0935924	0	1.33E-05	21035.7	1.00004
SIGMA[15	21]	0.00829613	0.0899454	0	1.13E-06	21814.6	1.00004
SIGMA[15	22]	0.00953249	0.0961715	0	5.78E-05	20506.6	1.00004
SIGMA[15	23]	0.00976834	0.0972495	0	0.000104296	20290.9	1.00005
SIGMA[15	24]	0.00910854	0.0941441	0	1.88E-05	20921	1.00004
SIGMA[15	25]	0.00906942	0.0939513	0	1.66E-05	20961	1.00004
SIGMA[15	26]	0.0107564	0.101369	0	0.000748424	19498.7	1.00005
SIGMA[15	27]	0.0107035	0.101165	0	0.000685156	19536.8	1.00005
SIGMA[15	28]	0.0104468	0.100147	0	0.00043459	19728.1	1.00005
SIGMA[15	29]	0.00976646	0.097241	0	0.000103821	20292.6	1.00005
SIGMA[15	30]	0.0102397	0.099295	0	0.000289388	19891	1.00005
SIGMA[15	31]	0.00711649	0.0831559	0	4.17E-09	23365.9	1.00004
SIGMA[15	32]	0.00539402	0.0718743	0	4.87E-15	26319.5	1.00003
SIGMA[15	33]	0.00473452	0.0671205	0	1.46E-18	27753.2	1.00003
SIGMA[15	34]	0.00433538	0.0641114	0	2.95E-21	28731.2	1.00002
SIGMA[15	35]	0.00570408	0.0740231	0	1.08E-13	25712.4	1.00003
SIGMA[16	1]	0.0105413	0.100527	0	0.00051737	19656.3	1.00005
SIGMA[16	2]	0.0108982	0.101907	0	0.000916593	19399.3	1.00005
SIGMA[16	3]	0.0101229	0.0988016	0	0.000226251	19986.4	1.00005
SIGMA[16	4]	0.010572	0.100649	0	0.000547334	19633.3	1.00005
SIGMA[16	5]	0.0101961	0.0991121	0	0.000266067	19926.3	1.00005
SIGMA[16	6]	0.0103699	0.0998344	0	0.000374875	19787.7	1.00005
SIGMA[16	7]	0.0101593	0.0989563	0	0.000244505	19956.4	1.00005
SIGMA[16	8]	0.0100451	0.098468	0	0.00019159	20051.2	1.00005
SIGMA[16	9]	0.0106558	0.100979	0	0.000630397	19571.4	1.00005
SIGMA[16	10]	0.0106731	0.101047	0	0.000650596	19558.8	1.00005
SIGMA[16	11]	0.0107794	0.101457	0	0.000772216	19482.4	1.00005
SIGMA[16	12]	0.0110233	0.102371	0	0.00112034	19314.3	1.00005
SIGMA[16	13]	0.0111115	0.102692	3.04067769475653e-315	0.00129077	19255.9	1.00005
SIGMA[16	14]	0.0111468	0.102818	3.43247678460458e-311	0.00136028	19233	1.00005
SIGMA[16	15]	0.0424884	0.124242	8.75E-05	0.153258	19234.5	1.00004
SIGMA[16	16]	0.0902036	0.131349	0.013745	0.243987	24402.3	0.999993
SIGMA[16	17]	0.0158173	0.113514	6.96E-66	0.0320802	17576	1.00006
SIGMA[16	18]	0.0149732	0.11229	6.03E-84	0.0242608	17721.2	1.00006
SIGMA[16	19]	0.0119778	0.105572	1.17E-229	0.00365856	18748.6	1.00005
SIGMA[16	20]	0.00878014	0.0924956	0	6.43E-06	21266.1	1.00004
SIGMA[16	21]	0.00808259	0.0887756	0	4.80E-07	22072.2	1.00004
SIGMA[16	22]	0.00918756	0.0945306	0	2.39E-05	20841.1	1.00004
SIGMA[16	23]	0.00941059	0.0956003	0	4.27E-05	20622.2	1.00004
SIGMA[16	24]	0.00913836	0.0942904	0	2.05E-05	20890.7	1.00004
SIGMA[16	25]	0.00910524	0.0941279	0	1.86E-05	20924.3	1.00004
SIGMA[16	26]	0.0104259	0.100063	0	0.000416694	19744.2	1.00005
SIGMA[16	27]	0.0103759	0.0998587	0	0.000379547	19783	1.00005
SIGMA[16	28]	0.0101873	0.099075	0	0.000260399	19933.4	1.00005
SIGMA[16	29]	0.0095864	0.0964211	0	6.63E-05	20456.4	1.00004
SIGMA[16	30]	0.0100581	0.0985241	0	0.000197195	20040.3	1.00005
SIGMA[16	31]	0.0069585	0.0821875	0	1.66E-09	23599.1	1.00004
SIGMA[16	32]	0.00524522	0.070824	0	9.46E-16	26625.2	1.00003
SIGMA[16	33]	0.00460262	0.0661378	0	2.11E-19	28066.3	1.00002
SIGMA[16	34]	0.0042155	0.0631862	0	3.57E-22	29043.6	1.00002
SIGMA[16	35]	0.00553617	0.072866	0	2.10E-14	26036.4	1.00003
SIGMA[17	1]	0.012042	0.105767	2.28E-224	0.00395129	18715.4	1.00005
SIGMA[17	2]	0.012783	0.107831	4.03E-172	0.00747221	18373	1.00005
SIGMA[17	3]	0.0113244	0.103445	1.47E-291	0.001741	19120.4	1.00005
SIGMA[17	4]	0.00947961	0.0959249	0	5.05E-05	20556.4	1.00004
SIGMA[17	5]	0.00917774	0.0944828	0	2.32E-05	20851	1.00004
SIGMA[17	6]	0.00935867	0.0953541	0	3.78E-05	20672.3	1.00004
SIGMA[17	7]	0.0092357	0.0947642	0	2.76E-05	20793	1.00004
SIGMA[17	8]	0.00904354	0.0938231	0	1.54E-05	20987.6	1.00004
SIGMA[17	9]	0.00988024	0.0977483	0	0.000133851	20192.3	1.00005
SIGMA[17	10]	0.0100759	0.0986007	0	0.000204065	20025.4	1.00005
SIGMA[17	11]	0.0102499	0.0993375	0	0.000293384	19882.9	1.00005
SIGMA[17	12]	0.0102889	0.0995002	0	0.000317258	19851.6	1.00005
SIGMA[17	13]	0.0103629	0.0998056	0	0.000369421	19793.2	1.00005
SIGMA[17	14]	0.0110232	0.10237	0	0.00112004	19314.3	1.00005
SIGMA[17	15]	0.0172008	0.115125	3.34E-46	0.0445851	17415	1.00006
SIGMA[17	16]	0.0158173	0.113514	6.96E-66	0.0320802	17576	1.00006
SIGMA[17	17]	0.0902036	0.131349	0.013745	0.243987	24402.3	0.999993
SIGMA[17	18]	0.0507855	0.1255	0.000613438	0.171035	20293.4	1.00003
SIGMA[17	19]	0.0166392	0.114522	5.20E-53	0.0397873	17470.4	1.00006
SIGMA[17	20]	0.0104913	0.100327	0	0.000472968	19694.1	1.00005
SIGMA[17	21]	0.00966923	0.0968009	0	8.19E-05	20380.3	1.00004
SIGMA[17	22]	0.0109458	0.102085	0	0.000989839	19366.6	1.00005
SIGMA[17	23]	0.0112432	0.103161	2.26E-300	0.00155641	19171.2	1.00005
SIGMA[17	24]	0.00953558	0.0961859	0	5.83E-05	20503.7	1.00004
SIGMA[17	25]	0.00946712	0.0958664	0	4.90E-05	20568.2	1.00004
SIGMA[17	26]	0.0130637	0.108531	4.78E-156	0.00926067	18260.9	1.00005
SIGMA[17	27]	0.0129803	0.108328	1.24E-160	0.00864605	18293.3	1.00005
SIGMA[17	28]	0.0123795	0.106748	1.14E-198	0.00542582	18550.6	1.00005
SIGMA[17	29]	0.0112214	0.103084	8.83E-303	0.00151394	19185	1.00005
SIGMA[17	30]	0.0117619	0.104899	1.95E-248	0.00291084	18864.4	1.00005
SIGMA[17	31]	0.00819137	0.0893749	0	7.52E-07	21939.7	1.00004
SIGMA[17	32]	0.00622057	0.0774865	0	9.93E-12	24781.2	1.00003
SIGMA[17	33]	0.0054382	0.0721837	0	7.42E-15	26230.6	1.00003
SIGMA[17	34]	0.00496527	0.0688133	0	3.39E-17	27227.6	1.00003
SIGMA[17	35]	0.00657933	0.0798084	0	1.46E-10	24186.5	1.00003
SIGMA[18	1]	0.0123614	0.106697	5.73E-200	0.00532566	18559.1	1.00005
SIGMA[18	2]	0.0131929	0.108839	3.06E-149	0.0101483	18212.4	1.00006
SIGMA[18	3]	0.0115814	0.104314	2.24E-265	0.00237766	18966.4	1.00005
SIGMA[18	4]	0.00939365	0.0955202	0	4.10E-05	20638.5	1.00004
SIGMA[18	5]	0.00910005	0.0941023	0	1.83E-05	20929.6	1.00004
SIGMA[18	6]	0.00928234	0.0949891	0	3.11E-05	20746.9	1.00004
SIGMA[18	7]	0.00916999	0.094445	0	2.26E-05	20858.8	1.00004
SIGMA[18	8]	0.00896755	0.0934446	0	1.21E-05	21066.5	1.00004
SIGMA[18	9]	0.00983364	0.0975416	0	0.000121612	20233.1	1.00005
SIGMA[18	10]	0.0100518	0.098497	0	0.000194137	20045.6	1.00005
SIGMA[18	11]	0.0102342	0.0992719	0	0.000287232	19895.5	1.00005
SIGMA[18	12]	0.0102469	0.0993254	0	0.000292238	19885.2	1.00005
SIGMA[18	13]	0.010319	0.0996248	0	0.000338764	19827.7	1.00005
SIGMA[18	14]	0.0110594	0.102503	2.51479413733194e-321	0.00119506	19290.2	1.00005
SIGMA[18	15]	0.0160386	0.113802	5.02E-62	0.0341635	17544.4	1.00006
SIGMA[18	16]	0.0149732	0.11229	6.03E-84	0.0242608	17721.2	1.00006
SIGMA[18	17]	0.0507855	0.1255	0.000613438	0.171035	20293.4	1.00003
SIGMA[18	18]	0.0902036	0.131349	0.013745	0.243987	24402.3	0.999993
SIGMA[18	19]	0.017834	0.115737	5.71E-40	0.0497297	17366.3	1.00007
SIGMA[18	20]	0.0108122	0.101582	0	0.000809347	19459.2	1.00005
SIGMA[18	21]	0.00994879	0.0980498	0	0.000157618	20133	1.00005
SIGMA[18	22]	0.0111154	0.102706	8.63345265404159e-315	0.0013002	19253.4	1.00005
SIGMA[18	23]	0.011419	0.10377	1.25E-281	0.00196915	19062.5	1.00005
SIGMA[18	24]	0.00965322	0.0967279	0	7.86E-05	20394.9	1.00004
SIGMA[18	25]	0.00957928	0.0963883	0	6.52E-05	20463	1.00004
SIGMA[18	26]	0.0136224	0.109801	5.66E-129	0.0131666	18063.5	1.00006
SIGMA[18	27]	0.0135275	0.109596	3.74E-133	0.0124498	18094.7	1.00006
SIGMA[18	28]	0.0128422	0.107983	1.43E-168	0.00781199	18348.6	1.00005
SIGMA[18	29]	0.0115552	0.104228	6.25E-268	0.00231367	18981.6	1.00005
SIGMA[18	30]	0.0121187	0.105996	3.15E-218	0.0042507	18676.6	1.00005
SIGMA[18	31]	0.00841133	0.0905652	0	1.78E-06	21679.7	1.00004
SIGMA[18	32]	0.00636984	0.0784609	0	3.28E-11	24528.9	1.00003
SIGMA[18	33]	0.0055616	0.0730423	0	2.70E-14	25986.6	1.00003
SIGMA[18	34]	0.00507452	0.0696034	0	1.32E-16	26988.1	1.00003
SIGMA[18	35]	0.00673002	0.0807631	0	4.02E-10	23948.3	1.00003
SIGMA[19	1]	0.0123326	0.106615	4.76E-202	0.00515886	18572.6	1.00005
SIGMA[19	2]	0.0133164	0.109125	4.81E-143	0.0110201	18167.6	1.00006
SIGMA[19	3]	0.0114871	0.104	1.07E-274	0.00215874	19021.7	1.00005
SIGMA[19	4]	0.0083076	0.0900075	0	1.19E-06	21801	1.00004
SIGMA[19	5]	0.00807142	0.0887136	0	4.57E-07	22085.9	1.00004
SIGMA[19	6]	0.00823333	0.0896041	0	8.81E-07	21889.3	1.00004
SIGMA[19	7]	0.00816148	0.0892109	0	6.67E-07	21975.9	1.00004
SIGMA[19	8]	0.0079597	0.0880902	0	2.92E-07	22224.8	1.00004
SIGMA[19	9]	0.0087833	0.0925118	0	6.48E-06	21262.7	1.00004
SIGMA[19	10]	0.00903065	0.0937592	0	1.47E-05	21000.9	1.00004
SIGMA[19	11]	0.00920813	0.0946306	0	2.54E-05	20820.5	1.00004
SIGMA[19	12]	0.00914527	0.0943242	0	2.10E-05	20883.7	1.00004
SIGMA[19	13]	0.00920045	0.0945933	0	2.49E-05	20828.2	1.00004
SIGMA[19	14]	0.0100387	0.0984407	0	0.000188669	20056.5	1.00005
SIGMA[19	15]	0.012509	0.107106	1.12E-189	0.00597428	18491.4	1.00005
SIGMA[19	16]	0.0119778	0.105572	1.17E-229	0.00365856	18748.6	1.00005
SIGMA[19	17]	0.0166392	0.114522	5.20E-53	0.0397873	17470.4	1.00006
SIGMA[19	18]	0.017834	0.115737	5.71E-40	0.0497297	17366.3	1.00007
SIGMA[19	19]	0.0902036	0.131349	0.013745	0.243987	24402.3	0.999993
SIGMA[19	20]	0.0121827	0.106184	3.04E-213	0.00450481	18644.9	1.00005
SIGMA[19	21]	0.0113332	0.103475	1.26E-290	0.00175516	19115	1.00005
SIGMA[19	22]	0.0129619	0.108282	1.15E-161	0.00851104	18300.5	1.00005
SIGMA[19	23]	0.0133745	0.109257	3.12E-140	0.0114859	18147.1	1.00006
SIGMA[19	24]	0.00925437	0.0948544	0	2.89E-05	20774.5	1.00004
SIGMA[19	25]	0.00916578	0.0944245	0	2.24E-05	20863	1.00004
SIGMA[19	26]	0.017181	0.115105	2.00E-46	0.0443712	17416.7	1.00006
SIGMA[19	27]	0.0170016	0.114918	1.81E-48	0.042885	17433.2	1.00006
SIGMA[19	28]	0.0144322	0.111381	3.99E-99	0.0193676	17838.3	1.00006
SIGMA[19	29]	0.0122861	0.106483	1.83E-205	0.00496593	18594.7	1.00005
SIGMA[19	30]	0.0126676	0.107531	2.78E-179	0.00683435	18421.7	1.00005
SIGMA[19	31]	0.00935643	0.0953435	0	3.76E-05	20674.5	1.00004
SIGMA[19	32]	0.00726009	0.0840242	0	9.42E-09	23159.5	1.00004
SIGMA[19	33]	0.00633603	0.0782412	0	2.54E-11	24585.5	1.00003
SIGMA[19	34]	0.00577259	0.0744908	0	2.06E-13	25583.3	1.00003
SIGMA[19	35]	0.00771287	0.0866874	0	9.39E-08	22541.6	1.00004
SIGMA[20	1]	0.0134423	0.109408	4.72E-137	0.011937	18123.6	1.00006
SIGMA[20	2]	0.0138648	0.110304	4.96E-119	0.014852	17987.5	1.00006
SIGMA[20	3]	0.0129137	0.108162	2.07E-164	0.0082155	18319.7	1.00005
SIGMA[20	4]	0.00747249	0.0852878	0	2.90E-08	22863.6	1.00004
SIGMA[20	5]	0.00732768	0.0844291	0	1.37E-08	23064.1	1.00004
SIGMA[20	6]	0.00747506	0.085303	0	2.94E-08	22860	1.00004
SIGMA[20	7]	0.0074895	0.0853879	0	3.18E-08	22840.3	1.00004
SIGMA[20	8]	0.00724365	0.0839254	0	8.57E-09	23182.9	1.00004
SIGMA[20	9]	0.00813042	0.08904	0	5.84E-07	22013.6	1.00004
SIGMA[20	10]	0.00848001	0.0909309	0	2.34E-06	21600.5	1.00004
SIGMA[20	11]	0.0086696	0.0919258	0	4.49E-06	21387.2	1.00004
SIGMA[20	12]	0.00843702	0.0907023	0	1.98E-06	21650	1.00004
SIGMA[20	13]	0.00846455	0.0908489	0	2.20E-06	21618.3	1.00004
SIGMA[20	14]	0.00957749	0.09638	0	6.49E-05	20464.6	1.00004
SIGMA[20	15]	0.00899714	0.0935924	0	1.33E-05	21035.7	1.00004
SIGMA[20	16]	0.00878014	0.0924956	0	6.43E-06	21266.1	1.00004
SIGMA[20	17]	0.0104913	0.100327	0	0.000472968	19694.1	1.00005
SIGMA[20	18]	0.0108122	0.101582	0	0.000809347	19459.2	1.00005
SIGMA[20	19]	0.0121827	0.106184	3.04E-213	0.00450481	18644.9	1.00005
SIGMA[20	20]	0.0902036	0.131349	0.013745	0.243987	24402.3	0.999993
SIGMA[20	21]	0.0211692	0.118139	1.44E-21	0.0753262	17286.5	1.00007
SIGMA[20	22]	0.0103355	0.099693	0	0.000351091	19814.7	1.00005
SIGMA[20	23]	0.0104146	0.100017	0	0.000406211	19752.9	1.00005
SIGMA[20	24]	0.0101594	0.098957	0	0.000244584	19956.3	1.00005
SIGMA[20	25]	0.0100301	0.0984036	0	0.000184848	20063.8	1.00005
SIGMA[20	26]	0.0158951	0.113617	1.73E-64	0.0328634	17564.6	1.00006
SIGMA[20	27]	0.0160356	0.113798	4.47E-62	0.0341359	17544.8	1.00006
SIGMA[20	28]	0.0178053	0.115711	3.17E-40	0.0494918	17368.2	1.00007
SIGMA[20	29]	0.0172698	0.115195	1.91E-45	0.0451636	17409	1.00006
SIGMA[20	30]	0.0155902	0.113206	3.62E-70	0.0300644	17611	1.00006
SIGMA[20	31]	0.014199	0.110955	9.25E-107	0.0173776	17895.5	1.00006
SIGMA[20	32]	0.00908777	0.0940418	0	1.75E-05	20942.2	1.00004
SIGMA[20	33]	0.0077135	0.086691	0	9.42E-08	22540.8	1.00004
SIGMA[20	34]	0.00696358	0.0822188	0	1.71E-09	23591.5	1.00004
SIGMA[20	35]	0.00917425	0.0944658	0	2.29E-05	20854.5	1.00004
SIGMA[21	1]	0.0116551	0.104556	2.58E-258	0.00253272	18924.2	1.00005
SIGMA[21	2]	0.0119509	0.10549	6.58E-232	0.00355413	18762.6	1.00005
SIGMA[21	3]	0.0113068	0.103384	1.91E-293	0.00168724	19131.3	1.00005
SIGMA[21	4]	0.00677512	0.0810465	0	5.26E-10	23878.2	1.00003
SIGMA[21	5]	0.00664542	0.0802285	0	2.25E-10	24081.2	1.00003
SIGMA[21	6]	0.0067766	0.0810558	0	5.31E-10	23875.9	1.00003
SIGMA[21	7]	0.00678908	0.081134	0	5.78E-10	23856.6	1.00003
SIGMA[21	8]	0.00657045	0.0797517	0	1.38E-10	24200.8	1.00003
SIGMA[21	9]	0.00735726	0.0846054	0	1.60E-08	23022.7	1.00004
SIGMA[21	10]	0.00766576	0.0864157	0	7.43E-08	22603.7	1.00004
SIGMA[21	11]	0.0078323	0.0873706	0	1.66E-07	22386.6	1.00004
SIGMA[21	12]	0.00762781	0.0861959	0	6.20E-08	22654	1.00004
SIGMA[21	13]	0.00765219	0.0863372	0	6.97E-08	22621.6	1.00004
SIGMA[21	14]	0.00862168	0.0916764	0	3.82E-06	21440.4	1.00004
SIGMA[21	15]	0.00829613	0.0899454	0	1.13E-06	21814.6	1.00004
SIGMA[21	16]	0.00808259	0.0887756	0	4.80E-07	22072.2	1.00004
SIGMA[21	17]	0.00966923	0.0968009	0	8.19E-05	20380.3	1.00004
SIGMA[21	18]	0.00994879	0.0980498	0	0.000157618	20133	1.00005
SIGMA[21	19]	0.0113332	0.103475	1.26E-290	0.00175516	19115	1.00005
SIGMA[21	20]	0.0211692	0.118139	1.44E-21	0.0753262	17286.5	1.00007
SIGMA[21	21]	0.0902036	0.131349	0.013745	0.243987	24402.3	0.999993
SIGMA[21	22]	0.0104294	0.100077	0	0.000419709	19741.5	1.00005
SIGMA[21	23]	0.0104519	0.100168	0	0.00043931	19724.2	1.00005
SIGMA[21	24]	0.00918519	0.0945191	0	2.37E-05	20843.5	1.00004
SIGMA[21	25]	0.0090744	0.0939758	0	1.69E-05	20955.9	1.00004
SIGMA[21	26]	0.0139332	0.110441	2.23E-116	0.0153491	17967	1.00006
SIGMA[21	27]	0.0140363	0.110644	1.64E-112	0.0160828	17937.9	1.00006
SIGMA[21	28]	0.0142244	0.111002	6.84E-106	0.0175723	17889.1	1.00006
SIGMA[21	29]	0.0138053	0.110183	2.19E-121	0.014407	18005.6	1.00006
SIGMA[21	30]	0.0129596	0.108277	8.50E-162	0.00849859	18301.4	1.00005
SIGMA[21	31]	0.0160764	0.11385	2.11E-61	0.0345184	17539.2	1.00006
SIGMA[21	32]	0.0101204	0.098791	0	0.00022514	19988.4	1.00005
SIGMA[21	33]	0.00853449	0.091219	0	2.87E-06	21538.5	1.00004
SIGMA[21	34]	0.00768591	0.086532	0	8.18E-08	22577.1	1.00004
SIGMA[21	35]	0.0102066	0.0991562	0	0.000272895	19917.8	1.00005
SIGMA[22	1]	0.00910892	0.0941459	0	1.88E-05	20920.6	1.00004
SIGMA[22	2]	0.00961189	0.0965385	0	7.08E-05	20432.8	1.00004
SIGMA[22	3]	0.00862711	0.0917047	0	3.89E-06	21434.3	1.00004
SIGMA[22	4]	0.00629056	0.0779448	0	1.78E-11	24662.1	1.00003
SIGMA[22	5]	0.00611657	0.0768006	0	4.30E-12	24961.3	1.00003
SIGMA[22	6]	0.00623024	0.07755	0	1.08E-11	24764.7	1.00003
SIGMA[22	7]	0.00617182	0.0771657	0	6.78E-12	24865.2	1.00003
SIGMA[22	8]	0.00603584	0.0762642	0	2.18E-12	25103.5	1.00003
SIGMA[22	9]	0.0066018	0.0799515	0	1.68E-10	24150.6	1.00003
SIGMA[22	10]	0.00676904	0.0810083	0	5.05E-10	23887.6	1.00003
SIGMA[22	11]	0.00689128	0.0817714	0	1.11E-09	23700.3	1.00003
SIGMA[22	12]	0.00685296	0.081533	0	8.75E-10	23758.6	1.00003
SIGMA[22	13]	0.00689186	0.0817749	0	1.11E-09	23699.5	1.00003
SIGMA[22	14]	0.00745802	0.0852025	0	2.70E-08	22883.4	1.00004
SIGMA[22	15]	0.00953249	0.0961715	0	5.78E-05	20506.6	1.00004
SIGMA[22	16]	0.00918756	0.0945306	0	2.39E-05	20841.1	1.00004
SIGMA[22	17]	0.0109458	0.102085	0	0.000989839	19366.6	1.00005
SIGMA[22	18]	0.0111154	0.102706	8.63345265404159e-315	0.0013002	19253.4	1.00005
SIGMA[22	19]	0.0129619	0.108282	1.15E-161	0.00851104	18300.5	1.00005
SIGMA[22	20]	0.0103355	0.099693	0	0.000351091	19814.7	1.00005
SIGMA[22	21]	0.0104294	0.100077	0	0.000419709	19741.5	1.00005
SIGMA[22	22]	0.0902036	0.131349	0.013745	0.243987	24402.3	0.999993
SIGMA[22	23]	0.055052	0.126089	0.00108798	0.17902	20852.2	1.00002
SIGMA[22	24]	0.00704474	0.0827177	0	2.76E-09	23471	1.00004
SIGMA[22	25]	0.00697606	0.0822958	0	1.85E-09	23572.9	1.00004
SIGMA[22	26]	0.0119682	0.105543	1.86E-230	0.00362322	18753.6	1.00005
SIGMA[22	27]	0.0119696	0.105547	2.42E-230	0.00362832	18752.9	1.00005
SIGMA[22	28]	0.0106797	0.101072	0	0.000658321	19554	1.00005
SIGMA[22	29]	0.0095186	0.096107	0	5.59E-05	20519.6	1.00004
SIGMA[22	30]	0.00953659	0.0961906	0	5.84E-05	20502.8	1.00004
SIGMA[22	31]	0.00871676	0.0921698	0	5.31E-06	21335.2	1.00004
SIGMA[22	32]	0.00805212	0.0886065	0	4.21E-07	22109.7	1.00004
SIGMA[22	33]	0.00724887	0.0839568	0	8.83E-09	23175.4	1.00004
SIGMA[22	34]	0.00667175	0.0803954	0	2.68E-10	24039.6	1.00003
SIGMA[22	35]	0.00892592	0.0932357	0	1.05E-05	21110.3	1.00004
SIGMA[23	1]	0.00926172	0.0948899	0	2.96E-05	20767.2	1.00004
SIGMA[23	2]	0.00978101	0.0973064	0	0.000107184	20279.7	1.00005
SIGMA[23	3]	0.00876552	0.0924207	0	6.17E-06	21282	1.00004
SIGMA[23	4]	0.0064221	0.0787992	0	4.90E-11	24442.3	1.00003
SIGMA[23	5]	0.0062433	0.0776356	0	1.20E-11	24742.4	1.00003
SIGMA[23	6]	0.00635944	0.0783934	0	3.02E-11	24546.3	1.00003
SIGMA[23	7]	0.00629852	0.0779968	0	1.89E-11	24648.6	1.00003
SIGMA[23	8]	0.00616054	0.0770913	0	6.18E-12	24884.7	1.00003
SIGMA[23	9]	0.00673647	0.0808037	0	4.20E-10	23938.2	1.00003
SIGMA[23	10]	0.0069051	0.0818571	0	1.20E-09	23679.4	1.00003
SIGMA[23	11]	0.00702939	0.0826237	0	2.51E-09	23493.7	1.00004
SIGMA[23	12]	0.00699324	0.0824016	0	2.04E-09	23547.3	1.00004
SIGMA[23	13]	0.00703332	0.0826478	0	2.57E-09	23487.8	1.00004
SIGMA[23	14]	0.00760494	0.086063	0	5.56E-08	22684.5	1.00004
SIGMA[23	15]	0.00976834	0.0972495	0	0.000104296	20290.9	1.00005
SIGMA[23	16]	0.00941059	0.0956003	0	4.27E-05	20622.2	1.00004
SIGMA[23	17]	0.0112432	0.103161	2.26E-300	0.00155641	19171.2	1.00005
SIGMA[23	18]	0.011419	0.10377	1.25E-281	0.00196915	19062.5	1.00005
SIGMA[23	19]	0.0133745	0.109257	3.12E-140	0.0114859	18147.1	1.00006
SIGMA[23	20]	0.0104146	0.100017	0	0.000406211	19752.9	1.00005
SIGMA[23	21]	0.0104519	0.100168	0	0.00043931	19724.2	1.00005
SIGMA[23	22]	0.055052	0.126089	0.00108798	0.17902	20852.2	1.00002
SIGMA[23	23]	0.0902036	0.131349	0.013745	0.243987	24402.3	0.999993
SIGMA[23	24]	0.00715878	0.0834128	0	5.28E-09	23304.6	1.00004
SIGMA[23	25]	0.00708953	0.0829916	0	3.60E-09	23405.2	1.00004
SIGMA[23	26]	0.0121847	0.10619	4.35E-213	0.00450863	18643.9	1.00005
SIGMA[23	27]	0.0121823	0.106183	2.85E-213	0.00450411	18645	1.00005
SIGMA[23	28]	0.0108426	0.101698	0	0.00084541	19437.9	1.00005
SIGMA[23	29]	0.00964384	0.096685	0	7.66E-05	20403.5	1.00004
SIGMA[23	30]	0.0096794	0.0968472	0	8.40E-05	20371	1.00004
SIGMA[23	31]	0.00871462	0.0921588	0	5.28E-06	21337.6	1.00004
SIGMA[23	32]	0.0079406	0.087983	0	2.71E-07	22248.9	1.00004
SIGMA[23	33]	0.00713163	0.0832479	0	4.50E-09	23343.9	1.00004
SIGMA[23	34]	0.00655907	0.079679	0	1.29E-10	24219.1	1.00003
SIGMA[23	35]	0.00877665	0.0924778	0	6.36E-06	21269.9	1.00004
SIGMA[24	1]	0.0136357	0.109829	2.12E-128	0.0132528	18059.2	1.00006
SIGMA[24	2]	0.0126261	0.107421	6.14E-182	0.00661074	18439.6	1.00005
SIGMA[24	3]	0.0149509	0.112255	1.66E-84	0.0239883	17725.7	1.00006
SIGMA[24	4]	0.0109866	0.102236	0	0.00105941	19338.9	1.00005
SIGMA[24	5]	0.0109329	0.102037	0	0.000966882	19375.4	1.00005
SIGMA[24	6]	0.0111411	0.102798	7.75454273716976e-312	0.00135065	19236.6	1.00005
SIGMA[24	7]	0.0113352	0.103482	2.08E-290	0.00176066	19113.7	1.00005
SIGMA[24	8]	0.0108493	0.101723	0	0.000853921	19433.2	1.00005
SIGMA[24	9]	0.012427	0.10688	2.61E-195	0.00558415	18528.6	1.00005
SIGMA[24	10]	0.0132707	0.10902	2.66E-145	0.0107203	18184	1.00006
SIGMA[24	11]	0.0136153	0.109786	2.82E-129	0.0131171	18065.8	1.00006
SIGMA[24	12]	0.0127686	0.107794	5.40E-173	0.00737182	18379	1.00005
SIGMA[24	13]	0.0127377	0.107714	6.84E-175	0.00719361	18391.9	1.00005
SIGMA[24	14]	0.0150641	0.112433	1.05E-81	0.0251996	17703.5	1.00006
SIGMA[24	15]	0.00910854	0.0941441	0	1.88E-05	20921	1.00004
SIGMA[24	16]	0.00913836	0.0942904	0	2.05E-05	20890.7	1.00004
SIGMA[24	17]	0.00953558	0.0961859	0	5.83E-05	20503.7	1.00004
SIGMA[24	18]	0.00965322	0.0967279	0	7.86E-05	20394.9	1.00004
SIGMA[24	19]	0.00925437	0.0948544	0	2.89E-05	20774.5	1.00004
SIGMA[24	20]	0.0101594	0.098957	0	0.000244584	19956.3	1.00005
SIGMA[24	21]	0.00918519	0.0945191	0	2.37E-05	20843.5	1.00004
SIGMA[24	22]	0.00704474	0.0827177	0	2.76E-09	23471	1.00004
SIGMA[24	23]	0.00715878	0.0834128	0	5.28E-09	23304.6	1.00004
SIGMA[24	24]	0.0902036	0.131349	0.013745	0.243987	24402.3	0.999993
SIGMA[24	25]	0.0705707	0.128601	0.00294814	0.210669	22986.5	1
SIGMA[24	26]	0.00994565	0.0980361	0	0.000156519	20135.7	1.00005
SIGMA[24	27]	0.00993185	0.0979756	0	0.000151589	20147.6	1.00005
SIGMA[24	28]	0.0109464	0.102087	0	0.000990871	19366.2	1.00005
SIGMA[24	29]	0.0121063	0.105959	3.28E-219	0.00419293	18682.9	1.00005
SIGMA[24	30]	0.0124733	0.107008	4.23E-192	0.00581526	18507.5	1.00005
SIGMA[24	31]	0.00885338	0.0928691	0	8.24E-06	21187.3	1.00004
SIGMA[24	32]	0.00582415	0.074841	0	3.28E-13	25487.4	1.00003
SIGMA[24	33]	0.00499683	0.0690423	0	5.08E-17	27157.8	1.00003
SIGMA[24	34]	0.00454964	0.0657399	0	9.46E-20	28194.8	1.00002
SIGMA[24	35]	0.00575151	0.0743471	0	1.70E-13	25622.9	1.00003
SIGMA[25	1]	0.0134023	0.109319	6.40E-139	0.0117033	18137.4	1.00006
SIGMA[25	2]	0.0124443	0.106928	4.16E-194	0.00566015	18520.7	1.00005
SIGMA[25	3]	0.0146228	0.111714	2.18E-93	0.021173	17794.7	1.00006
SIGMA[25	4]	0.0110685	0.102536	2.94808970873472e-320	0.00121111	19284.2	1.00005
SIGMA[25	5]	0.0110236	0.102372	0	0.00112091	19314.1	1.00005
SIGMA[25	6]	0.0112312	0.103119	1.08E-301	0.00153395	19178.8	1.00005
SIGMA[25	7]	0.0114354	0.103826	6.17E-280	0.00200842	19052.6	1.00005
SIGMA[25	8]	0.0109421	0.102071	0	0.000983288	19369.1	1.00005
SIGMA[25	9]	0.0125312	0.107166	3.51E-188	0.00609206	18481.4	1.00005
SIGMA[25	10]	0.0133877	0.109286	1.31E-139	0.0116079	18142.5	1.00006
SIGMA[25	11]	0.0137284	0.110024	1.65E-124	0.0139272	18029.6	1.00006
SIGMA[25	12]	0.0128586	0.108024	1.32E-167	0.00786081	18341.9	1.00005
SIGMA[25	13]	0.0128227	0.107933	9.95E-170	0.00767515	18356.5	1.00005
SIGMA[25	14]	0.0150961	0.112482	6.15E-81	0.0254832	17697.4	1.00006
SIGMA[25	15]	0.00906942	0.0939513	0	1.66E-05	20961	1.00004
SIGMA[25	16]	0.00910524	0.0941279	0	1.86E-05	20924.3	1.00004
SIGMA[25	17]	0.00946712	0.0958664	0	4.90E-05	20568.2	1.00004
SIGMA[25	18]	0.00957928	0.0963883	0	6.52E-05	20463	1.00004
SIGMA[25	19]	0.00916578	0.0944245	0	2.24E-05	20863	1.00004
SIGMA[25	20]	0.0100301	0.0984036	0	0.000184848	20063.8	1.00005
SIGMA[25	21]	0.0090744	0.0939758	0	1.69E-05	20955.9	1.00004
SIGMA[25	22]	0.00697606	0.0822958	0	1.85E-09	23572.9	1.00004
SIGMA[25	23]	0.00708953	0.0829916	0	3.60E-09	23405.2	1.00004
SIGMA[25	24]	0.0705707	0.128601	0.00294814	0.210669	22986.5	1
SIGMA[25	25]	0.0902036	0.131349	0.013745	0.243987	24402.3	0.999993
SIGMA[25	26]	0.00983078	0.0975289	0	0.000120815	20235.6	1.00005
SIGMA[25	27]	0.00981685	0.0974668	0	0.000117183	20247.9	1.00005
SIGMA[25	28]	0.0108057	0.101558	0	0.000803171	19463.7	1.00005
SIGMA[25	29]	0.0119233	0.105405	2.99E-234	0.00345453	18777.2	1.00005
SIGMA[25	30]	0.0122809	0.106468	7.52E-206	0.00494257	18597.2	1.00005
SIGMA[25	31]	0.00875319	0.0923574	0	5.95E-06	21295.4	1.00004
SIGMA[25	32]	0.00576247	0.0744219	0	1.88E-13	25602.3	1.00003
SIGMA[25	33]	0.00494538	0.0686686	0	2.60E-17	27271.9	1.00003
SIGMA[25	34]	0.0045038	0.0653941	0	4.58E-20	28307.2	1.00002
SIGMA[25	35]	0.00568953	0.0739234	0	9.34E-14	25740	1.00003
SIGMA[26	1]	0.0139108	0.110397	3.06E-117	0.0151756	17973.7	1.00006
SIGMA[26	2]	0.0152481	0.112713	2.13E-77	0.0269554	17669.3	1.00006
SIGMA[26	3]	0.012841	0.107979	1.20E-168	0.00780132	18349.1	1.00005
SIGMA[26	4]	0.00807331	0.0887241	0	4.61E-07	22083.6	1.00004
SIGMA[26	5]	0.00787475	0.0876114	0	2.04E-07	22332.3	1.00004
SIGMA[26	6]	0.00803757	0.0885256	0	4.01E-07	22127.7	1.00004
SIGMA[26	7]	0.00800903	0.0883664	0	3.57E-07	22163.1	1.00004
SIGMA[26	8]	0.00777229	0.0870283	0	1.26E-07	22464.1	1.00004
SIGMA[26	9]	0.00867971	0.0919782	0	4.64E-06	21376	1.00004
SIGMA[26	10]	0.0090007	0.0936102	0	1.35E-05	21032	1.00004
SIGMA[26	11]	0.00919874	0.094585	0	2.47E-05	20829.9	1.00004
SIGMA[26	12]	0.0090373	0.0937922	0	1.51E-05	20994	1.00004
SIGMA[26	13]	0.00908127	0.0940098	0	1.72E-05	20948.8	1.00004
SIGMA[26	14]	0.0101525	0.0989277	0	0.000241285	19961.9	1.00005
SIGMA[26	15]	0.0107564	0.101369	0	0.000748424	19498.7	1.00005
SIGMA[26	16]	0.0104259	0.100063	0	0.000416694	19744.2	1.00005
SIGMA[26	17]	0.0130637	0.108531	4.78E-156	0.00926067	18260.9	1.00005
SIGMA[26	18]	0.0136224	0.109801	5.66E-129	0.0131666	18063.5	1.00006
SIGMA[26	19]	0.017181	0.115105	2.00E-46	0.0443712	17416.7	1.00006
SIGMA[26	20]	0.0158951	0.113617	1.73E-64	0.0328634	17564.6	1.00006
SIGMA[26	21]	0.0139332	0.110441	2.23E-116	0.0153491	17967	1.00006
SIGMA[26	22]	0.0119682	0.105543	1.86E-230	0.00362322	18753.6	1.00005
SIGMA[26	23]	0.0121847	0.10619	4.35E-213	0.00450863	18643.9	1.00005
SIGMA[26	24]	0.00994565	0.0980361	0	0.000156519	20135.7	1.00005
SIGMA[26	25]	0.00983078	0.0975289	0	0.000120815	20235.6	1.00005
SIGMA[26	26]	0.0902036	0.131349	0.013745	0.243987	24402.3	0.999993
SIGMA[26	27]	0.0786787	0.1308	0.00363755	0.2294	24170	0.999995
SIGMA[26	28]	0.0220552	0.118619	5.88E-19	0.0807657	17302.5	1.00007
SIGMA[26	29]	0.0152089	0.112654	2.76E-78	0.0265077	17676.4	1.00006
SIGMA[26	30]	0.0153529	0.112868	4.42E-75	0.0278125	17650.7	1.00006
SIGMA[26	31]	0.0110534	0.102481	4.89124989382834e-322	0.00118275	19294.2	1.00005
SIGMA[26	32]	0.00810043	0.0888743	0	5.19E-07	22050.3	1.00004
SIGMA[26	33]	0.00697833	0.0823098	0	1.88E-09	23569.5	1.00004
SIGMA[26	34]	0.00632639	0.0781785	0	2.35E-11	24601.7	1.00003
SIGMA[26	35]	0.00844817	0.0907617	0	2.07E-06	21637.1	1.00004
SIGMA[27	1]	0.0138762	0.110327	1.38E-118	0.0149006	17984.1	1.00006
SIGMA[27	2]	0.0151869	0.112621	8.58E-79	0.0263391	17680.4	1.00006
SIGMA[27	3]	0.0128201	0.107926	6.91E-170	0.00766503	18357.6	1.00005
SIGMA[27	4]	0.00804586	0.0885717	0	4.12E-07	22117.4	1.00004
SIGMA[27	5]	0.00784873	0.0874639	0	1.80E-07	22365.6	1.00004
SIGMA[27	6]	0.00801092	0.0883769	0	3.60E-07	22160.8	1.00004
SIGMA[27	7]	0.00798324	0.0882223	0	3.21E-07	22195.3	1.00004
SIGMA[27	8]	0.00774683	0.0868825	0	1.11E-07	22497.2	1.00004
SIGMA[27	9]	0.00865193	0.0918339	0	4.24E-06	21406.7	1.00004
SIGMA[27	10]	0.00897282	0.093471	0	1.23E-05	21061	1.00004
SIGMA[27	11]	0.00917027	0.0944464	0	2.26E-05	20858.5	1.00004
SIGMA[27	12]	0.00900774	0.0936452	0	1.37E-05	21024.6	1.00004
SIGMA[27	13]	0.00905129	0.0938615	0	1.58E-05	20979.6	1.00004
SIGMA[27	14]	0.010121	0.0987938	0	0.000225409	19987.9	1.00005
SIGMA[27	15]	0.0107035	0.101165	0	0.000685156	19536.8	1.00005
SIGMA[27	16]	0.0103759	0.0998587	0	0.000379547	19783	1.00005
SIGMA[27	17]	0.0129803	0.108328	1.24E-160	0.00864605	18293.3	1.00005
SIGMA[27	18]	0.0135275	0.109596	3.74E-133	0.0124498	18094.7	1.00006
SIGMA[27	19]	0.0170016	0.114918	1.81E-48	0.042885	17433.2	1.00006
SIGMA[27	20]	0.0160356	0.113798	4.47E-62	0.0341359	17544.8	1.00006
SIGMA[27	21]	0.0140363	0.110644	1.64E-112	0.0160828	17937.9	1.00006
SIGMA[27	22]	0.0119696	0.105547	2.42E-230	0.00362832	18752.9	1.00005
SIGMA[27	23]	0.0121823	0.106183	2.85E-213	0.00450411	18645	1.00005
SIGMA[27	24]	0.00993185	0.0979756	0	0.000151589	20147.6	1.00005
SIGMA[27	25]	0.00981685	0.0974668	0	0.000117183	20247.9	1.00005
SIGMA[27	26]	0.0786787	0.1308	0.00363755	0.2294	24170	0.999995
SIGMA[27	27]	0.0902036	0.131349	0.013745	0.243987	24402.3	0.999993
SIGMA[27	28]	0.0221004	0.118642	7.75E-19	0.080975	17303.7	1.00007
SIGMA[27	29]	0.0152323	0.112689	9.35E-78	0.0268036	17672.1	1.00006
SIGMA[27	30]	0.0153418	0.112851	2.55E-75	0.0276843	17652.6	1.00006
SIGMA[27	31]	0.0111052	0.102669	5.56922796846791e-316	0.00127716	19260.1	1.00005
SIGMA[27	32]	0.00813447	0.0890623	0	5.95E-07	22008.7	1.00004
SIGMA[27	33]	0.00700606	0.0824804	0	2.20E-09	23528.2	1.00004
SIGMA[27	34]	0.00635089	0.0783379	0	2.83E-11	24560.6	1.00003
SIGMA[27	35]	0.008482	0.0909415	0	2.35E-06	21598.3	1.00004
SIGMA[28	1]	0.0165321	0.114399	1.73E-54	0.0388701	17482.4	1.00006
SIGMA[28	2]	0.0187101	0.116485	3.17E-33	0.0566224	17319.4	1.00007
SIGMA[28	3]	0.0148701	0.112125	1.39E-86	0.0233252	17742	1.00006
SIGMA[28	4]	0.0084406	0.0907214	0	2.01E-06	21645.8	1.00004
SIGMA[28	5]	0.0082518	0.0897048	0	9.50E-07	21867.3	1.00004
SIGMA[28	6]	0.00842475	0.0906369	0	1.88E-06	21664.1	1.00004
SIGMA[28	7]	0.00841899	0.0906061	0	1.84E-06	21670.8	1.00004
SIGMA[28	8]	0.00814852	0.0891396	0	6.31E-07	21991.6	1.00004
SIGMA[28	9]	0.00915735	0.0943833	0	2.18E-05	20871.5	1.00004
SIGMA[28	10]	0.00953988	0.0962059	0	5.89E-05	20499.7	1.00004
SIGMA[28	11]	0.00976221	0.0972219	0	0.000102755	20296.4	1.00005
SIGMA[28	12]	0.00953424	0.0961797	0	5.81E-05	20505	1.00004
SIGMA[28	13]	0.00957448	0.0963661	0	6.44E-05	20467.4	1.00004
SIGMA[28	14]	0.0108538	0.10174	0	0.000859174	19430	1.00005
SIGMA[28	15]	0.0104468	0.100147	0	0.00043459	19728.1	1.00005
SIGMA[28	16]	0.0101873	0.099075	0	0.000260399	19933.4	1.00005
SIGMA[28	17]	0.0123795	0.106748	1.14E-198	0.00542582	18550.6	1.00005
SIGMA[28	18]	0.0128422	0.107983	1.43E-168	0.00781199	18348.6	1.00005
SIGMA[28	19]	0.0144322	0.111381	3.99E-99	0.0193676	17838.3	1.00006
SIGMA[28	20]	0.0178053	0.115711	3.17E-40	0.0494918	17368.2	1.00007
SIGMA[28	21]	0.0142244	0.111002	6.84E-106	0.0175723	17889.1	1.00006
SIGMA[28	22]	0.0106797	0.101072	0	0.000658321	19554	1.00005
SIGMA[28	23]	0.0108426	0.101698	0	0.00084541	19437.9	1.00005
SIGMA[28	24]	0.0109464	0.102087	0	0.000990871	19366.2	1.00005
SIGMA[28	25]	0.0108057	0.101558	0	0.000803171	19463.7	1.00005
SIGMA[28	26]	0.0220552	0.118619	5.88E-19	0.0807657	17302.5	1.00007
SIGMA[28	27]	0.0221004	0.118642	7.75E-19	0.080975	17303.7	1.00007
SIGMA[28	28]	0.0902036	0.131349	0.013745	0.243987	24402.3	0.999993
SIGMA[28	29]	0.0205195	0.117753	6.52E-24	0.0709343	17283.2	1.00007
SIGMA[28	30]	0.0207634	0.117901	5.51E-23	0.0725505	17283.5	1.00007
SIGMA[28	31]	0.0115605	0.104245	2.05E-267	0.00232492	18978.6	1.00005
SIGMA[28	32]	0.00797292	0.0881644	0	3.08E-07	22208.3	1.00004
SIGMA[28	33]	0.0068269	0.0813705	0	7.43E-10	23798.5	1.00003
SIGMA[28	34]	0.00618131	0.0772282	0	7.30E-12	24848.8	1.00003
SIGMA[28	35]	0.00816952	0.089255	0	6.90E-07	21966.1	1.00004
SIGMA[29	1]	0.0192278	0.116882	4.80E-30	0.060785	17301.4	1.00007
SIGMA[29	2]	0.0192932	0.11693	1.13E-29	0.0613026	17299.6	1.00007
SIGMA[29	3]	0.0177996	0.115706	2.82E-40	0.0494618	17368.6	1.00007
SIGMA[29	4]	0.00863296	0.0917352	0	3.97E-06	21427.8	1.00004
SIGMA[29	5]	0.00847211	0.090889	0	2.27E-06	21609.6	1.00004
SIGMA[29	6]	0.00864736	0.0918102	0	4.18E-06	21411.8	1.00004
SIGMA[29	7]	0.00867615	0.0919597	0	4.59E-06	21379.9	1.00004
SIGMA[29	8]	0.00837493	0.0903702	0	1.54E-06	21722	1.00004
SIGMA[29	9]	0.00945678	0.0958179	0	4.78E-05	20578.1	1.00004
SIGMA[29	10]	0.00990041	0.0978373	0	0.000140781	20174.8	1.00005
SIGMA[29	11]	0.0101384	0.0988678	0	0.000234691	19973.5	1.00005
SIGMA[29	12]	0.00982662	0.0975103	0	0.000119774	20239.3	1.00005
SIGMA[29	13]	0.00985666	0.0976439	0	0.000127412	20212.9	1.00005
SIGMA[29	14]	0.0113168	0.103418	2.24E-292	0.00171926	19125.1	1.00005
SIGMA[29	15]	0.00976646	0.097241	0	0.000103821	20292.6	1.00005
SIGMA[29	16]	0.0095864	0.0964211	0	6.63E-05	20456.4	1.00004
SIGMA[29	17]	0.0112214	0.103084	8.83E-303	0.00151394	19185	1.00005
SIGMA[29	18]	0.0115552	0.104228	6.25E-268	0.00231367	18981.6	1.00005
SIGMA[29	19]	0.0122861	0.106483	1.83E-205	0.00496593	18594.7	1.00005
SIGMA[29	20]	0.0172698	0.115195	1.91E-45	0.0451636	17409	1.00006
SIGMA[29	21]	0.0138053	0.110183	2.19E-121	0.014407	18005.6	1.00006
SIGMA[29	22]	0.0095186	0.096107	0	5.59E-05	20519.6	1.00004
SIGMA[29	23]	0.00964384	0.096685	0	7.66E-05	20403.5	1.00004
SIGMA[29	24]	0.0121063	0.105959	3.28E-219	0.00419293	18682.9	1.00005
SIGMA[29	25]	0.0119233	0.105405	2.99E-234	0.00345453	18777.2	1.00005
SIGMA[29	26]	0.0152089	0.112654	2.76E-78	0.0265077	17676.4	1.00006
SIGMA[29	27]	0.0152323	0.112689	9.35E-78	0.0268036	17672.1	1.00006
SIGMA[29	28]	0.0205195	0.117753	6.52E-24	0.0709343	17283.2	1.00007
SIGMA[29	29]	0.0902036	0.131349	0.013745	0.243987	24402.3	0.999993
SIGMA[29	30]	0.0341915	0.122629	1.11E-06	0.130653	18254.4	1.00006
SIGMA[29	31]	0.0120233	0.105711	6.75E-226	0.00386046	18725	1.00005
SIGMA[29	32]	0.00783246	0.0873715	0	1.66E-07	22386.4	1.00004
SIGMA[29	33]	0.00667808	0.0804354	0	2.80E-10	24029.6	1.00003
SIGMA[29	34]	0.00604475	0.0763236	0	2.35E-12	25087.7	1.00003
SIGMA[29	35]	0.00786983	0.0875835	0	1.99E-07	22338.6	1.00004
SIGMA[30	1]	0.0247265	0.119826	1.17E-13	0.0953799	17415.5	1.00007
SIGMA[30	2]	0.025681	0.120192	2.36E-12	0.0999398	17474.5	1.00007
SIGMA[30	3]	0.0201867	0.117543	2.78E-25	0.0684385	17284.5	1.00007
SIGMA[30	4]	0.00902977	0.0937548	0	1.47E-05	21001.8	1.00004
SIGMA[30	5]	0.0088511	0.0928575	0	8.16E-06	21189.7	1.00004
SIGMA[30	6]	0.00903841	0.0937977	0	1.51E-05	20992.9	1.00004
SIGMA[30	7]	0.0090608	0.0939086	0	1.62E-05	20969.8	1.00004
SIGMA[30	8]	0.00874561	0.0923184	0	5.80E-06	21303.7	1.00004
SIGMA[30	9]	0.00989339	0.0978064	0	0.000138338	20180.9	1.00005
SIGMA[30	10]	0.0103616	0.0998004	0	0.000368434	19794.2	1.00005
SIGMA[30	11]	0.0106198	0.100838	0	0.000594353	19597.9	1.00005
SIGMA[30	12]	0.0102992	0.099543	0	0.000324476	19843.4	1.00005
SIGMA[30	13]	0.0103347	0.0996897	0	0.00035049	19815.3	1.00005
SIGMA[30	14]	0.0119269	0.105416	6.04E-234	0.00346563	18775.3	1.00005
SIGMA[30	15]	0.0102397	0.099295	0	0.000289388	19891	1.00005
SIGMA[30	16]	0.0100581	0.0985241	0	0.000197195	20040.3	1.00005
SIGMA[30	17]	0.0117619	0.104899	1.95E-248	0.00291084	18864.4	1.00005
SIGMA[30	18]	0.0121187	0.105996	3.15E-218	0.0042507	18676.6	1.00005
SIGMA[30	19]	0.0126676	0.107531	2.78E-179	0.00683435	18421.7	1.00005
SIGMA[30	20]	0.0155902	0.113206	3.62E-70	0.0300644	17611	1.00006
SIGMA[30	21]	0.0129596	0.108277	8.50E-162	0.00849859	18301.4	1.00005
SIGMA[30	22]	0.00953659	0.0961906	0	5.84E-05	20502.8	1.00004
SIGMA[30	23]	0.0096794	0.0968472	0	8.40E-05	20371	1.00004
SIGMA[30	24]	0.0124733	0.107008	4.23E-192	0.00581526	18507.5	1.00005
SIGMA[30	25]	0.0122809	0.106468	7.52E-206	0.00494257	18597.2	1.00005
SIGMA[30	26]	0.0153529	0.112868	4.42E-75	0.0278125	17650.7	1.00006
SIGMA[30	27]	0.0153418	0.112851	2.55E-75	0.0276843	17652.6	1.00006
SIGMA[30	28]	0.0207634	0.117901	5.51E-23	0.0725505	17283.5	1.00007
SIGMA[30	29]	0.0341915	0.122629	1.11E-06	0.130653	18254.4	1.00006
SIGMA[30	30]	0.0902036	0.131349	0.013745	0.243987	24402.3	0.999993
SIGMA[30	31]	0.0113216	0.103435	7.37E-292	0.0017331	19122.1	1.00005
SIGMA[30	32]	0.00751466	0.0855357	0	3.63E-08	22806.1	1.00004
SIGMA[30	33]	0.00642059	0.0787895	0	4.85E-11	24444.8	1.00003
SIGMA[30	34]	0.00581594	0.0747854	0	3.05E-13	25502.6	1.00003
SIGMA[30	35]	0.00758621	0.085954	0	5.08E-08	22709.6	1.00004
SIGMA[31	1]	0.0104088	0.0999934	0	0.000402342	19757.4	1.00005
SIGMA[31	2]	0.0104269	0.100067	0	0.000417498	19743.5	1.00005
SIGMA[31	3]	0.0103481	0.099745	0	0.000360701	19804.8	1.00005
SIGMA[31	4]	0.0062156	0.0774539	0	9.53E-12	24789.7	1.00003
SIGMA[31	5]	0.00612362	0.0768473	0	4.54E-12	24949	1.00003
SIGMA[31	6]	0.00623804	0.0776011	0	1.15E-11	24751.3	1.00003
SIGMA[31	7]	0.00627369	0.0778346	0	1.55E-11	24690.6	1.00003
SIGMA[31	8]	0.0060636	0.076449	0	2.76E-12	25054.4	1.00003
SIGMA[31	9]	0.006786	0.0811147	0	5.66E-10	23861.4	1.00003
SIGMA[31	10]	0.00708558	0.0829675	0	3.52E-09	23411	1.00004
SIGMA[31	11]	0.00723355	0.0838646	0	8.13E-09	23197.2	1.00004
SIGMA[31	12]	0.00700882	0.0824974	0	2.24E-09	23524.1	1.00004
SIGMA[31	13]	0.00702279	0.0825832	0	2.42E-09	23503.4	1.00004
SIGMA[31	14]	0.00792355	0.087887	0	2.54E-07	22270.4	1.00004
SIGMA[31	15]	0.00711649	0.0831559	0	4.17E-09	23365.9	1.00004
SIGMA[31	16]	0.0069585	0.0821875	0	1.66E-09	23599.1	1.00004
SIGMA[31	17]	0.00819137	0.0893749	0	7.52E-07	21939.7	1.00004
SIGMA[31	18]	0.00841133	0.0905652	0	1.78E-06	21679.7	1.00004
SIGMA[31	19]	0.00935643	0.0953435	0	3.76E-05	20674.5	1.00004
SIGMA[31	20]	0.014199	0.110955	9.25E-107	0.0173776	17895.5	1.00006
SIGMA[31	21]	0.0160764	0.11385	2.11E-61	0.0345184	17539.2	1.00006
SIGMA[31	22]	0.00871676	0.0921698	0	5.31E-06	21335.2	1.00004
SIGMA[31	23]	0.00871462	0.0921588	0	5.28E-06	21337.6	1.00004
SIGMA[31	24]	0.00885338	0.0928691	0	8.24E-06	21187.3	1.00004
SIGMA[31	25]	0.00875319	0.0923574	0	5.95E-06	21295.4	1.00004
SIGMA[31	26]	0.0110534	0.102481	4.89124989382834e-322	0.00118275	19294.2	1.00005
SIGMA[31	27]	0.0111052	0.102669	5.56922796846791e-316	0.00127716	19260.1	1.00005
SIGMA[31	28]	0.0115605	0.104245	2.05E-267	0.00232492	18978.6	1.00005
SIGMA[31	29]	0.0120233	0.105711	6.75E-226	0.00386046	18725	1.00005
SIGMA[31	30]	0.0113216	0.103435	7.37E-292	0.0017331	19122.1	1.00005
SIGMA[31	31]	0.0902036	0.131349	0.013745	0.243987	24402.3	0.999993
SIGMA[31	32]	0.010732	0.101275	0	0.000718738	19516.2	1.00005
SIGMA[31	33]	0.00897204	0.0934671	0	1.23E-05	21061.8	1.00004
SIGMA[31	34]	0.00808513	0.0887896	0	4.85E-07	22069	1.00004
SIGMA[31	35]	0.0102253	0.0992346	0	0.000283723	19902.7	1.00005
SIGMA[32	1]	0.00696838	0.0822484	0	1.76E-09	23584.3	1.00004
SIGMA[32	2]	0.00709493	0.0830245	0	3.72E-09	23397.3	1.00004
SIGMA[32	3]	0.0068362	0.0814286	0	7.89E-10	23784.2	1.00003
SIGMA[32	4]	0.00431705	0.0639707	0	2.16E-21	28778.3	1.00002
SIGMA[32	5]	0.00424258	0.0633961	0	5.86E-22	28972.2	1.00002
SIGMA[32	6]	0.00431904	0.0639859	0	2.23E-21	28773.2	1.00002
SIGMA[32	7]	0.00432847	0.0640584	0	2.62E-21	28748.9	1.00002
SIGMA[32	8]	0.00419931	0.0630605	0	2.65E-22	29086.5	1.00002
SIGMA[32	9]	0.00465991	0.066566	0	4.86E-19	27929.1	1.00003
SIGMA[32	10]	0.0048417	0.0679108	0	6.48E-18	27505.7	1.00003
SIGMA[32	11]	0.00493784	0.0686138	0	2.35E-17	27288.7	1.00003
SIGMA[32	12]	0.00481502	0.0677147	0	4.50E-18	27566.7	1.00003
SIGMA[32	13]	0.00482851	0.067814	0	5.42E-18	27535.8	1.00003
SIGMA[32	14]	0.0053883	0.0718341	0	4.59E-15	26331.1	1.00003
SIGMA[32	15]	0.00539402	0.0718743	0	4.87E-15	26319.5	1.00003
SIGMA[32	16]	0.00524522	0.070824	0	9.46E-16	26625.2	1.00003
SIGMA[32	17]	0.00622057	0.0774865	0	9.93E-12	24781.2	1.00003
SIGMA[32	18]	0.00636984	0.0784609	0	3.28E-11	24528.9	1.00003
SIGMA[32	19]	0.00726009	0.0840242	0	9.42E-09	23159.5	1.00004
SIGMA[32	20]	0.00908777	0.0940418	0	1.75E-05	20942.2	1.00004
SIGMA[32	21]	0.0101204	0.098791	0	0.00022514	19988.4	1.00005
SIGMA[32	22]	0.00805212	0.0886065	0	4.21E-07	22109.7	1.00004
SIGMA[32	23]	0.0079406	0.087983	0	2.71E-07	22248.9	1.00004
SIGMA[32	24]	0.00582415	0.074841	0	3.28E-13	25487.4	1.00003
SIGMA[32	25]	0.00576247	0.0744219	0	1.88E-13	25602.3	1.00003
SIGMA[32	26]	0.00810043	0.0888743	0	5.19E-07	22050.3	1.00004
SIGMA[32	27]	0.00813447	0.0890623	0	5.95E-07	22008.7	1.00004
SIGMA[32	28]	0.00797292	0.0881644	0	3.08E-07	22208.3	1.00004
SIGMA[32	29]	0.00783246	0.0873715	0	1.66E-07	22386.4	1.00004
SIGMA[32	30]	0.00751466	0.0855357	0	3.63E-08	22806.1	1.00004
SIGMA[32	31]	0.010732	0.101275	0	0.000718738	19516.2	1.00005
SIGMA[32	32]	0.0902036	0.131349	0.013745	0.243987	24402.3	0.999993
SIGMA[32	33]	0.0165391	0.114407	2.17E-54	0.0389291	17481.6	1.00006
SIGMA[32	34]	0.0133754	0.109259	3.42E-140	0.0114951	18146.8	1.00006
SIGMA[32	35]	0.0180833	0.115961	7.48E-38	0.0516096	17350.6	1.00007
SIGMA[33	1]	0.00596621	0.0757987	0	1.18E-12	25228	1.00003
SIGMA[33	2]	0.00608252	0.0765747	0	3.25E-12	25021	1.00003
SIGMA[33	3]	0.00584796	0.0750023	0	4.12E-13	25443.4	1.00003
SIGMA[33	4]	0.00375215	0.059506	0	2.93E-26	30369.9	1.00002
SIGMA[33	5]	0.00368767	0.0589796	0	6.56E-27	30568.4	1.00002
SIGMA[33	6]	0.00375209	0.0595055	0	2.92E-26	30370.1	1.00002
SIGMA[33	7]	0.00375819	0.0595551	0	3.36E-26	30351.5	1.00002
SIGMA[33	8]	0.00365079	0.0586768	0	2.73E-27	30683.5	1.00002
SIGMA[33	9]	0.00403593	0.0617803	0	1.14E-23	29535.8	1.00002
SIGMA[33	10]	0.00418674	0.0629627	0	2.09E-22	29119.9	1.00002
SIGMA[33	11]	0.00426731	0.0635874	0	9.08E-22	28907.4	1.00002
SIGMA[33	12]	0.00416721	0.0628105	0	1.45E-22	29172	1.00002
SIGMA[33	13]	0.00417908	0.062903	0	1.81E-22	29140.3	1.00002
SIGMA[33	14]	0.00464497	0.0664546	0	3.90E-19	27964.7	1.00003
SIGMA[33	15]	0.00473452	0.0671205	0	1.46E-18	27753.2	1.00003
SIGMA[33	16]	0.00460262	0.0661378	0	2.11E-19	28066.3	1.00002
SIGMA[33	17]	0.0054382	0.0721837	0	7.42E-15	26230.6	1.00003
SIGMA[33	18]	0.0055616	0.0730423	0	2.70E-14	25986.6	1.00003
SIGMA[33	19]	0.00633603	0.0782412	0	2.54E-11	24585.5	1.00003
SIGMA[33	20]	0.0077135	0.086691	0	9.42E-08	22540.8	1.00004
SIGMA[33	21]	0.00853449	0.091219	0	2.87E-06	21538.5	1.00004
SIGMA[33	22]	0.00724887	0.0839568	0	8.83E-09	23175.4	1.00004
SIGMA[33	23]	0.00713163	0.0832479	0	4.50E-09	23343.9	1.00004
SIGMA[33	24]	0.00499683	0.0690423	0	5.08E-17	27157.8	1.00003
SIGMA[33	25]	0.00494538	0.0686686	0	2.60E-17	27271.9	1.00003
SIGMA[33	26]	0.00697833	0.0823098	0	1.88E-09	23569.5	1.00004
SIGMA[33	27]	0.00700606	0.0824804	0	2.20E-09	23528.2	1.00004
SIGMA[33	28]	0.0068269	0.0813705	0	7.43E-10	23798.5	1.00003
SIGMA[33	29]	0.00667808	0.0804354	0	2.80E-10	24029.6	1.00003
SIGMA[33	30]	0.00642059	0.0787895	0	4.85E-11	24444.8	1.00003
SIGMA[33	31]	0.00897204	0.0934671	0	1.23E-05	21061.8	1.00004
SIGMA[33	32]	0.0165391	0.114407	2.17E-54	0.0389291	17481.6	1.00006
SIGMA[33	33]	0.0902036	0.131349	0.013745	0.243987	24402.3	0.999993
SIGMA[33	34]	0.0207558	0.117897	5.16E-23	0.0724668	17283.5	1.00007
SIGMA[33	35]	0.0149347	0.112229	6.42E-85	0.023817	17728.9	1.00006
SIGMA[34	1]	0.00541124	0.071995	0	5.79E-15	26284.8	1.00003
SIGMA[34	2]	0.00551618	0.0727272	0	1.71E-14	26075.7	1.00003
SIGMA[34	3]	0.00530566	0.0712521	0	1.89E-15	26499.9	1.00003
SIGMA[34	4]	0.00343594	0.056887	0	1.05E-29	31377.6	1.00002
SIGMA[34	5]	0.00337799	0.0563964	0	2.11E-30	31571.9	1.00002
SIGMA[34	6]	0.00343564	0.0568845	0	1.05E-29	31378.6	1.00002
SIGMA[34	7]	0.00344089	0.0569288	0	1.21E-29	31361.2	1.00002
SIGMA[34	8]	0.00334493	0.0561148	0	8.18E-31	31684.2	1.00002
SIGMA[34	9]	0.00368912	0.0589914	0	6.79E-27	30563.9	1.00002
SIGMA[34	10]	0.00382371	0.0600859	0	1.45E-25	30153.6	1.00002
SIGMA[34	11]	0.00389568	0.0606647	0	6.80E-25	29940.2	1.00002
SIGMA[34	12]	0.00380653	0.059947	0	9.92E-26	30205.2	1.00002
SIGMA[34	13]	0.00381719	0.0600332	0	1.25E-25	30173.1	1.00002
SIGMA[34	14]	0.00423286	0.0633208	0	4.91E-22	28997.8	1.00002
SIGMA[34	15]	0.00433538	0.0641114	0	2.95E-21	28731.2	1.00002
SIGMA[34	16]	0.0042155	0.0631862	0	3.57E-22	29043.6	1.00002
SIGMA[34	17]	0.00496527	0.0688133	0	3.39E-17	27227.6	1.00003
SIGMA[34	18]	0.00507452	0.0696034	0	1.32E-16	26988.1	1.00003
SIGMA[34	19]	0.00577259	0.0744908	0	2.06E-13	25583.3	1.00003
SIGMA[34	20]	0.00696358	0.0822188	0	1.71E-09	23591.5	1.00004
SIGMA[34	21]	0.00768591	0.086532	0	8.18E-08	22577.1	1.00004
SIGMA[34	22]	0.00667175	0.0803954	0	2.68E-10	24039.6	1.00003
SIGMA[34	23]	0.00655907	0.079679	0	1.29E-10	24219.1	1.00003
SIGMA[34	24]	0.00454964	0.0657399	0	9.46E-20	28194.8	1.00002
SIGMA[34	25]	0.0045038	0.0653941	0	4.58E-20	28307.2	1.00002
SIGMA[34	26]	0.00632639	0.0781785	0	2.35E-11	24601.7	1.00003
SIGMA[34	27]	0.00635089	0.0783379	0	2.83E-11	24560.6	1.00003
SIGMA[34	28]	0.00618131	0.0772282	0	7.30E-12	24848.8	1.00003
SIGMA[34	29]	0.00604475	0.0763236	0	2.35E-12	25087.7	1.00003
SIGMA[34	30]	0.00581594	0.0747854	0	3.05E-13	25502.6	1.00003
SIGMA[34	31]	0.00808513	0.0887896	0	4.85E-07	22069	1.00004
SIGMA[34	32]	0.0133754	0.109259	3.42E-140	0.0114951	18146.8	1.00006
SIGMA[34	33]	0.0207558	0.117897	5.16E-23	0.0724668	17283.5	1.00007
SIGMA[34	34]	0.0902036	0.131349	0.013745	0.243987	24402.3	0.999993
SIGMA[34	35]	0.0127292	0.107692	2.06E-175	0.00714214	18395.5	1.00005
SIGMA[35	1]	0.00703714	0.0826712	0	2.63E-09	23482.2	1.00004
SIGMA[35	2]	0.00721899	0.0837769	0	7.52E-09	23218	1.00004
SIGMA[35	3]	0.00685167	0.081525	0	8.68E-10	23760.6	1.00003
SIGMA[35	4]	0.00438593	0.0644985	0	6.74E-21	28602.1	1.00002
SIGMA[35	5]	0.00430081	0.0638457	0	1.63E-21	28820.3	1.00002
SIGMA[35	6]	0.00437953	0.0644496	0	6.04E-21	28618.4	1.00002
SIGMA[35	7]	0.00437954	0.0644497	0	6.04E-21	28618.4	1.00002
SIGMA[35	8]	0.0042541	0.0634852	0	7.19E-22	28942	1.00002
SIGMA[35	9]	0.00471356	0.066965	0	1.08E-18	27802.3	1.00003
SIGMA[35	10]	0.00488833	0.0682525	0	1.21E-17	27399.8	1.00003
SIGMA[35	11]	0.00498554	0.0689604	0	4.37E-17	27182.7	1.00003
SIGMA[35	12]	0.00487717	0.0681708	0	1.04E-17	27425	1.00003
SIGMA[35	13]	0.0048937	0.0682917	0	1.30E-17	27387.7	1.00003
SIGMA[35	14]	0.00544251	0.0722139	0	7.78E-15	26222	1.00003
SIGMA[35	15]	0.00570408	0.0740231	0	1.08E-13	25712.4	1.00003
SIGMA[35	16]	0.00553617	0.072866	0	2.10E-14	26036.4	1.00003
SIGMA[35	17]	0.00657933	0.0798084	0	1.46E-10	24186.5	1.00003
SIGMA[35	18]	0.00673002	0.0807631	0	4.02E-10	23948.3	1.00003
SIGMA[35	19]	0.00771287	0.0866874	0	9.39E-08	22541.6	1.00004
SIGMA[35	20]	0.00917425	0.0944658	0	2.29E-05	20854.5	1.00004
SIGMA[35	21]	0.0102066	0.0991562	0	0.000272895	19917.8	1.00005
SIGMA[35	22]	0.00892592	0.0932357	0	1.05E-05	21110.3	1.00004
SIGMA[35	23]	0.00877665	0.0924778	0	6.36E-06	21269.9	1.00004
SIGMA[35	24]	0.00575151	0.0743471	0	1.70E-13	25622.9	1.00003
SIGMA[35	25]	0.00568953	0.0739234	0	9.34E-14	25740	1.00003
SIGMA[35	26]	0.00844817	0.0907617	0	2.07E-06	21637.1	1.00004
SIGMA[35	27]	0.008482	0.0909415	0	2.35E-06	21598.3	1.00004
SIGMA[35	28]	0.00816952	0.089255	0	6.90E-07	21966.1	1.00004
SIGMA[35	29]	0.00786983	0.0875835	0	1.99E-07	22338.6	1.00004
SIGMA[35	30]	0.00758621	0.085954	0	5.08E-08	22709.6	1.00004
SIGMA[35	31]	0.0102253	0.0992346	0	0.000283723	19902.7	1.00005
SIGMA[35	32]	0.0180833	0.115961	7.48E-38	0.0516096	17350.6	1.00007
SIGMA[35	33]	0.0149347	0.112229	6.42E-85	0.023817	17728.9	1.00006
SIGMA[35	34]	0.0127292	0.107692	2.06E-175	0.00714214	18395.5	1.00005
SIGMA[35	35]	0.0902036	0.131349	0.013745	0.243987	24402.3	0.999993
L_SIGMA[1	1]	0.267107	0.137324	0.117239	0.49395	27847.1	0.999984
L_SIGMA[1	2]	0	0	0	0	NA	NA
L_SIGMA[1	3]	0	0	0	0	NA	NA
L_SIGMA[1	4]	0	0	0	0	NA	NA
L_SIGMA[1	5]	0	0	0	0	NA	NA
L_SIGMA[1	6]	0	0	0	0	NA	NA
L_SIGMA[1	7]	0	0	0	0	NA	NA
L_SIGMA[1	8]	0	0	0	0	NA	NA
L_SIGMA[1	9]	0	0	0	0	NA	NA
L_SIGMA[1	10]	0	0	0	0	NA	NA
L_SIGMA[1	11]	0	0	0	0	NA	NA
L_SIGMA[1	12]	0	0	0	0	NA	NA
L_SIGMA[1	13]	0	0	0	0	NA	NA
L_SIGMA[1	14]	0	0	0	0	NA	NA
L_SIGMA[1	15]	0	0	0	0	NA	NA
L_SIGMA[1	16]	0	0	0	0	NA	NA
L_SIGMA[1	17]	0	0	0	0	NA	NA
L_SIGMA[1	18]	0	0	0	0	NA	NA
L_SIGMA[1	19]	0	0	0	0	NA	NA
L_SIGMA[1	20]	0	0	0	0	NA	NA
L_SIGMA[1	21]	0	0	0	0	NA	NA
L_SIGMA[1	22]	0	0	0	0	NA	NA
L_SIGMA[1	23]	0	0	0	0	NA	NA
L_SIGMA[1	24]	0	0	0	0	NA	NA
L_SIGMA[1	25]	0	0	0	0	NA	NA
L_SIGMA[1	26]	0	0	0	0	NA	NA
L_SIGMA[1	27]	0	0	0	0	NA	NA
L_SIGMA[1	28]	0	0	0	0	NA	NA
L_SIGMA[1	29]	0	0	0	0	NA	NA
L_SIGMA[1	30]	0	0	0	0	NA	NA
L_SIGMA[1	31]	0	0	0	0	NA	NA
L_SIGMA[1	32]	0	0	0	0	NA	NA
L_SIGMA[1	33]	0	0	0	0	NA	NA
L_SIGMA[1	34]	0	0	0	0	NA	NA
L_SIGMA[1	35]	0	0	0	0	NA	NA
L_SIGMA[2	1]	0.069701	0.138799	8.37E-07	0.303579	14490.3	1.00014
L_SIGMA[2	2]	0.236181	0.101486	0.11663	0.425885	49362.4	1.00002
L_SIGMA[2	3]	0	0	0	0	NA	NA
L_SIGMA[2	4]	0	0	0	0	NA	NA
L_SIGMA[2	5]	0	0	0	0	NA	NA
L_SIGMA[2	6]	0	0	0	0	NA	NA
L_SIGMA[2	7]	0	0	0	0	NA	NA
L_SIGMA[2	8]	0	0	0	0	NA	NA
L_SIGMA[2	9]	0	0	0	0	NA	NA
L_SIGMA[2	10]	0	0	0	0	NA	NA
L_SIGMA[2	11]	0	0	0	0	NA	NA
L_SIGMA[2	12]	0	0	0	0	NA	NA
L_SIGMA[2	13]	0	0	0	0	NA	NA
L_SIGMA[2	14]	0	0	0	0	NA	NA
L_SIGMA[2	15]	0	0	0	0	NA	NA
L_SIGMA[2	16]	0	0	0	0	NA	NA
L_SIGMA[2	17]	0	0	0	0	NA	NA
L_SIGMA[2	18]	0	0	0	0	NA	NA
L_SIGMA[2	19]	0	0	0	0	NA	NA
L_SIGMA[2	20]	0	0	0	0	NA	NA
L_SIGMA[2	21]	0	0	0	0	NA	NA
L_SIGMA[2	22]	0	0	0	0	NA	NA
L_SIGMA[2	23]	0	0	0	0	NA	NA
L_SIGMA[2	24]	0	0	0	0	NA	NA
L_SIGMA[2	25]	0	0	0	0	NA	NA
L_SIGMA[2	26]	0	0	0	0	NA	NA
L_SIGMA[2	27]	0	0	0	0	NA	NA
L_SIGMA[2	28]	0	0	0	0	NA	NA
L_SIGMA[2	29]	0	0	0	0	NA	NA
L_SIGMA[2	30]	0	0	0	0	NA	NA
L_SIGMA[2	31]	0	0	0	0	NA	NA
L_SIGMA[2	32]	0	0	0	0	NA	NA
L_SIGMA[2	33]	0	0	0	0	NA	NA
L_SIGMA[2	34]	0	0	0	0	NA	NA
L_SIGMA[2	35]	0	0	0	0	NA	NA
L_SIGMA[3	1]	0.0670222	0.138021	3.06E-07	0.299029	14277.7	1.00015
L_SIGMA[3	2]	-0.0102241	0.0303382	-0.0678288	0.00542489	41493.4	0.999978
L_SIGMA[3	3]	0.23529	0.10137	0.116442	0.425233	48027.4	1.00002
L_SIGMA[3	4]	0	0	0	0	NA	NA
L_SIGMA[3	5]	0	0	0	0	NA	NA
L_SIGMA[3	6]	0	0	0	0	NA	NA
L_SIGMA[3	7]	0	0	0	0	NA	NA
L_SIGMA[3	8]	0	0	0	0	NA	NA
L_SIGMA[3	9]	0	0	0	0	NA	NA
L_SIGMA[3	10]	0	0	0	0	NA	NA
L_SIGMA[3	11]	0	0	0	0	NA	NA
L_SIGMA[3	12]	0	0	0	0	NA	NA
L_SIGMA[3	13]	0	0	0	0	NA	NA
L_SIGMA[3	14]	0	0	0	0	NA	NA
L_SIGMA[3	15]	0	0	0	0	NA	NA
L_SIGMA[3	16]	0	0	0	0	NA	NA
L_SIGMA[3	17]	0	0	0	0	NA	NA
L_SIGMA[3	18]	0	0	0	0	NA	NA
L_SIGMA[3	19]	0	0	0	0	NA	NA
L_SIGMA[3	20]	0	0	0	0	NA	NA
L_SIGMA[3	21]	0	0	0	0	NA	NA
L_SIGMA[3	22]	0	0	0	0	NA	NA
L_SIGMA[3	23]	0	0	0	0	NA	NA
L_SIGMA[3	24]	0	0	0	0	NA	NA
L_SIGMA[3	25]	0	0	0	0	NA	NA
L_SIGMA[3	26]	0	0	0	0	NA	NA
L_SIGMA[3	27]	0	0	0	0	NA	NA
L_SIGMA[3	28]	0	0	0	0	NA	NA
L_SIGMA[3	29]	0	0	0	0	NA	NA
L_SIGMA[3	30]	0	0	0	0	NA	NA
L_SIGMA[3	31]	0	0	0	0	NA	NA
L_SIGMA[3	32]	0	0	0	0	NA	NA
L_SIGMA[3	33]	0	0	0	0	NA	NA
L_SIGMA[3	34]	0	0	0	0	NA	NA
L_SIGMA[3	35]	0	0	0	0	NA	NA
L_SIGMA[4	1]	0.0119283	0.0870861	0	0.00037527	14127.9	1.00009
L_SIGMA[4	2]	0.000207027	0.00642745	-7.26e-08	0	39880.6	1.00008
L_SIGMA[4	3]	0.00203704	0.0119962	0	0.000341721	11979.9	1.00013
L_SIGMA[4	4]	0.261028	0.118966	0.117221	0.477276	42576.5	0.999982
L_SIGMA[4	5]	0	0	0	0	NA	NA
L_SIGMA[4	6]	0	0	0	0	NA	NA
L_SIGMA[4	7]	0	0	0	0	NA	NA
L_SIGMA[4	8]	0	0	0	0	NA	NA
L_SIGMA[4	9]	0	0	0	0	NA	NA
L_SIGMA[4	10]	0	0	0	0	NA	NA
L_SIGMA[4	11]	0	0	0	0	NA	NA
L_SIGMA[4	12]	0	0	0	0	NA	NA
L_SIGMA[4	13]	0	0	0	0	NA	NA
L_SIGMA[4	14]	0	0	0	0	NA	NA
L_SIGMA[4	15]	0	0	0	0	NA	NA
L_SIGMA[4	16]	0	0	0	0	NA	NA
L_SIGMA[4	17]	0	0	0	0	NA	NA
L_SIGMA[4	18]	0	0	0	0	NA	NA
L_SIGMA[4	19]	0	0	0	0	NA	NA
L_SIGMA[4	20]	0	0	0	0	NA	NA
L_SIGMA[4	21]	0	0	0	0	NA	NA
L_SIGMA[4	22]	0	0	0	0	NA	NA
L_SIGMA[4	23]	0	0	0	0	NA	NA
L_SIGMA[4	24]	0	0	0	0	NA	NA
L_SIGMA[4	25]	0	0	0	0	NA	NA
L_SIGMA[4	26]	0	0	0	0	NA	NA
L_SIGMA[4	27]	0	0	0	0	NA	NA
L_SIGMA[4	28]	0	0	0	0	NA	NA
L_SIGMA[4	29]	0	0	0	0	NA	NA
L_SIGMA[4	30]	0	0	0	0	NA	NA
L_SIGMA[4	31]	0	0	0	0	NA	NA
L_SIGMA[4	32]	0	0	0	0	NA	NA
L_SIGMA[4	33]	0	0	0	0	NA	NA
L_SIGMA[4	34]	0	0	0	0	NA	NA
L_SIGMA[4	35]	0	0	0	0	NA	NA
L_SIGMA[5	1]	0.0116128	0.0859647	0	0.000233506	14278.7	1.00009
L_SIGMA[5	2]	4.89E-05	0.00683664	-8.5e-08	0	44826.8	1.00007
L_SIGMA[5	3]	0.00217887	0.0131328	0	0.000256379	12159.9	1.00013
L_SIGMA[5	4]	0.102557	0.121553	0.00107366	0.338456	24284.8	1.00005
L_SIGMA[5	5]	0.220332	0.092823	0.115877	0.396778	47760.1	1.00003
L_SIGMA[5	6]	0	0	0	0	NA	NA
L_SIGMA[5	7]	0	0	0	0	NA	NA
L_SIGMA[5	8]	0	0	0	0	NA	NA
L_SIGMA[5	9]	0	0	0	0	NA	NA
L_SIGMA[5	10]	0	0	0	0	NA	NA
L_SIGMA[5	11]	0	0	0	0	NA	NA
L_SIGMA[5	12]	0	0	0	0	NA	NA
L_SIGMA[5	13]	0	0	0	0	NA	NA
L_SIGMA[5	14]	0	0	0	0	NA	NA
L_SIGMA[5	15]	0	0	0	0	NA	NA
L_SIGMA[5	16]	0	0	0	0	NA	NA
L_SIGMA[5	17]	0	0	0	0	NA	NA
L_SIGMA[5	18]	0	0	0	0	NA	NA
L_SIGMA[5	19]	0	0	0	0	NA	NA
L_SIGMA[5	20]	0	0	0	0	NA	NA
L_SIGMA[5	21]	0	0	0	0	NA	NA
L_SIGMA[5	22]	0	0	0	0	NA	NA
L_SIGMA[5	23]	0	0	0	0	NA	NA
L_SIGMA[5	24]	0	0	0	0	NA	NA
L_SIGMA[5	25]	0	0	0	0	NA	NA
L_SIGMA[5	26]	0	0	0	0	NA	NA
L_SIGMA[5	27]	0	0	0	0	NA	NA
L_SIGMA[5	28]	0	0	0	0	NA	NA
L_SIGMA[5	29]	0	0	0	0	NA	NA
L_SIGMA[5	30]	0	0	0	0	NA	NA
L_SIGMA[5	31]	0	0	0	0	NA	NA
L_SIGMA[5	32]	0	0	0	0	NA	NA
L_SIGMA[5	33]	0	0	0	0	NA	NA
L_SIGMA[5	34]	0	0	0	0	NA	NA
L_SIGMA[5	35]	0	0	0	0	NA	NA
L_SIGMA[6	1]	0.0119484	0.0871565	0	0.000386653	14118.7	1.00009
L_SIGMA[6	2]	8.19E-05	0.00685432	-1.9e-07	0	43980.4	1.00007
L_SIGMA[6	3]	0.00221291	0.0130751	0	0.000401721	12091.6	1.00013
L_SIGMA[6	4]	0.138642	0.124624	0.00920848	0.371121	30812	1.00001
L_SIGMA[6	5]	0.0795385	0.0503786	0.0107154	0.170333	49022.5	0.999992
L_SIGMA[6	6]	0.182212	0.0736475	0.113149	0.326315	50262.6	1.00002
L_SIGMA[6	7]	0	0	0	0	NA	NA
L_SIGMA[6	8]	0	0	0	0	NA	NA
L_SIGMA[6	9]	0	0	0	0	NA	NA
L_SIGMA[6	10]	0	0	0	0	NA	NA
L_SIGMA[6	11]	0	0	0	0	NA	NA
L_SIGMA[6	12]	0	0	0	0	NA	NA
L_SIGMA[6	13]	0	0	0	0	NA	NA
L_SIGMA[6	14]	0	0	0	0	NA	NA
L_SIGMA[6	15]	0	0	0	0	NA	NA
L_SIGMA[6	16]	0	0	0	0	NA	NA
L_SIGMA[6	17]	0	0	0	0	NA	NA
L_SIGMA[6	18]	0	0	0	0	NA	NA
L_SIGMA[6	19]	0	0	0	0	NA	NA
L_SIGMA[6	20]	0	0	0	0	NA	NA
L_SIGMA[6	21]	0	0	0	0	NA	NA
L_SIGMA[6	22]	0	0	0	0	NA	NA
L_SIGMA[6	23]	0	0	0	0	NA	NA
L_SIGMA[6	24]	0	0	0	0	NA	NA
L_SIGMA[6	25]	0	0	0	0	NA	NA
L_SIGMA[6	26]	0	0	0	0	NA	NA
L_SIGMA[6	27]	0	0	0	0	NA	NA
L_SIGMA[6	28]	0	0	0	0	NA	NA
L_SIGMA[6	29]	0	0	0	0	NA	NA
L_SIGMA[6	30]	0	0	0	0	NA	NA
L_SIGMA[6	31]	0	0	0	0	NA	NA
L_SIGMA[6	32]	0	0	0	0	NA	NA
L_SIGMA[6	33]	0	0	0	0	NA	NA
L_SIGMA[6	34]	0	0	0	0	NA	NA
L_SIGMA[6	35]	0	0	0	0	NA	NA
L_SIGMA[7	1]	0.0119917	0.0873076	0	0.000411604	14098.9	1.00009
L_SIGMA[7	2]	-5.69e-05	0.00743349	-4.27e-07	0	45988.7	1.00007
L_SIGMA[7	3]	0.00241606	0.0143037	0	0.000490819	12193.2	1.00013
L_SIGMA[7	4]	0.0716652	0.113305	1.02E-05	0.296421	19660.1	1.0001
L_SIGMA[7	5]	0.0673801	0.0605071	0.00140649	0.180967	55378.1	0.999964
L_SIGMA[7	6]	0.0703733	0.0569779	0.00551613	0.179385	50647.6	0.999991
L_SIGMA[7	7]	0.201811	0.0840851	0.113259	0.362817	45840	1.00004
L_SIGMA[7	8]	0	0	0	0	NA	NA
L_SIGMA[7	9]	0	0	0	0	NA	NA
L_SIGMA[7	10]	0	0	0	0	NA	NA
L_SIGMA[7	11]	0	0	0	0	NA	NA
L_SIGMA[7	12]	0	0	0	0	NA	NA
L_SIGMA[7	13]	0	0	0	0	NA	NA
L_SIGMA[7	14]	0	0	0	0	NA	NA
L_SIGMA[7	15]	0	0	0	0	NA	NA
L_SIGMA[7	16]	0	0	0	0	NA	NA
L_SIGMA[7	17]	0	0	0	0	NA	NA
L_SIGMA[7	18]	0	0	0	0	NA	NA
L_SIGMA[7	19]	0	0	0	0	NA	NA
L_SIGMA[7	20]	0	0	0	0	NA	NA
L_SIGMA[7	21]	0	0	0	0	NA	NA
L_SIGMA[7	22]	0	0	0	0	NA	NA
L_SIGMA[7	23]	0	0	0	0	NA	NA
L_SIGMA[7	24]	0	0	0	0	NA	NA
L_SIGMA[7	25]	0	0	0	0	NA	NA
L_SIGMA[7	26]	0	0	0	0	NA	NA
L_SIGMA[7	27]	0	0	0	0	NA	NA
L_SIGMA[7	28]	0	0	0	0	NA	NA
L_SIGMA[7	29]	0	0	0	0	NA	NA
L_SIGMA[7	30]	0	0	0	0	NA	NA
L_SIGMA[7	31]	0	0	0	0	NA	NA
L_SIGMA[7	32]	0	0	0	0	NA	NA
L_SIGMA[7	33]	0	0	0	0	NA	NA
L_SIGMA[7	34]	0	0	0	0	NA	NA
L_SIGMA[7	35]	0	0	0	0	NA	NA
L_SIGMA[8	1]	0.0114273	0.0852904	0	0.000172509	14374.1	1.00009
L_SIGMA[8	2]	6.35E-07	0.00695608	-7.41e-08	0	45640.1	1.00008
L_SIGMA[8	3]	0.00220242	0.013437	0	0.000203316	12228.9	1.00013
L_SIGMA[8	4]	0.0729034	0.114972	1.24E-05	0.299764	19372.6	1.0001
L_SIGMA[8	5]	0.1395	0.0957995	0.0208802	0.317019	47173.8	1.00001
L_SIGMA[8	6]	-0.00818696	0.0292303	-0.0610542	0.0341499	26244.6	1.00014
L_SIGMA[8	7]	0.011409	0.00935816	4.46E-05	0.0289728	27262.5	1.00006
L_SIGMA[8	8]	0.174345	0.0621214	0.111668	0.292646	49395.7	1.00002
L_SIGMA[8	9]	0	0	0	0	NA	NA
L_SIGMA[8	10]	0	0	0	0	NA	NA
L_SIGMA[8	11]	0	0	0	0	NA	NA
L_SIGMA[8	12]	0	0	0	0	NA	NA
L_SIGMA[8	13]	0	0	0	0	NA	NA
L_SIGMA[8	14]	0	0	0	0	NA	NA
L_SIGMA[8	15]	0	0	0	0	NA	NA
L_SIGMA[8	16]	0	0	0	0	NA	NA
L_SIGMA[8	17]	0	0	0	0	NA	NA
L_SIGMA[8	18]	0	0	0	0	NA	NA
L_SIGMA[8	19]	0	0	0	0	NA	NA
L_SIGMA[8	20]	0	0	0	0	NA	NA
L_SIGMA[8	21]	0	0	0	0	NA	NA
L_SIGMA[8	22]	0	0	0	0	NA	NA
L_SIGMA[8	23]	0	0	0	0	NA	NA
L_SIGMA[8	24]	0	0	0	0	NA	NA
L_SIGMA[8	25]	0	0	0	0	NA	NA
L_SIGMA[8	26]	0	0	0	0	NA	NA
L_SIGMA[8	27]	0	0	0	0	NA	NA
L_SIGMA[8	28]	0	0	0	0	NA	NA
L_SIGMA[8	29]	0	0	0	0	NA	NA
L_SIGMA[8	30]	0	0	0	0	NA	NA
L_SIGMA[8	31]	0	0	0	0	NA	NA
L_SIGMA[8	32]	0	0	0	0	NA	NA
L_SIGMA[8	33]	0	0	0	0	NA	NA
L_SIGMA[8	34]	0	0	0	0	NA	NA
L_SIGMA[8	35]	0	0	0	0	NA	NA
L_SIGMA[9	1]	0.0135822	0.092459	0	0.00273138	13481.7	1.0001
L_SIGMA[9	2]	-3.46e-05	0.00795248	-7.65e-06	0	45079.5	1.00005
L_SIGMA[9	3]	0.00277305	0.0149827	0	0.00266094	12057.6	1.00012
L_SIGMA[9	4]	0.0317954	0.0872469	1.61E-19	0.19573	15111.8	1.00013
L_SIGMA[9	5]	0.00294593	0.0124487	-0.00381296	0.0307288	13627.6	1.00011
L_SIGMA[9	6]	0.0151546	0.032234	1.54E-16	0.0765057	29732.1	1.00006
L_SIGMA[9	7]	0.0146542	0.0293103	1.33E-14	0.0749233	28987.9	1.00006
L_SIGMA[9	8]	-0.005547	0.0172914	-0.0389144	0.000825946	37950.2	0.999982
L_SIGMA[9	9]	0.241892	0.105854	0.112933	0.437537	47753.1	1.00001
L_SIGMA[9	10]	0	0	0	0	NA	NA
L_SIGMA[9	11]	0	0	0	0	NA	NA
L_SIGMA[9	12]	0	0	0	0	NA	NA
L_SIGMA[9	13]	0	0	0	0	NA	NA
L_SIGMA[9	14]	0	0	0	0	NA	NA
L_SIGMA[9	15]	0	0	0	0	NA	NA
L_SIGMA[9	16]	0	0	0	0	NA	NA
L_SIGMA[9	17]	0	0	0	0	NA	NA
L_SIGMA[9	18]	0	0	0	0	NA	NA
L_SIGMA[9	19]	0	0	0	0	NA	NA
L_SIGMA[9	20]	0	0	0	0	NA	NA
L_SIGMA[9	21]	0	0	0	0	NA	NA
L_SIGMA[9	22]	0	0	0	0	NA	NA
L_SIGMA[9	23]	0	0	0	0	NA	NA
L_SIGMA[9	24]	0	0	0	0	NA	NA
L_SIGMA[9	25]	0	0	0	0	NA	NA
L_SIGMA[9	26]	0	0	0	0	NA	NA
L_SIGMA[9	27]	0	0	0	0	NA	NA
L_SIGMA[9	28]	0	0	0	0	NA	NA
L_SIGMA[9	29]	0	0	0	0	NA	NA
L_SIGMA[9	30]	0	0	0	0	NA	NA
L_SIGMA[9	31]	0	0	0	0	NA	NA
L_SIGMA[9	32]	0	0	0	0	NA	NA
L_SIGMA[9	33]	0	0	0	0	NA	NA
L_SIGMA[9	34]	0	0	0	0	NA	NA
L_SIGMA[9	35]	0	0	0	0	NA	NA
L_SIGMA[10	1]	0.0145562	0.0952473	7.09E-289	0.00609765	13194	1.0001
L_SIGMA[10	2]	-0.000178226	0.00885031	-4.41e-05	0	45553.2	1.00003
L_SIGMA[10	3]	0.00322304	0.0164944	3.15E-262	0.0061787	12158.1	1.00011
L_SIGMA[10	4]	0.0207606	0.0720122	2.35E-40	0.136123	14175.8	1.00012
L_SIGMA[10	5]	0.00201114	0.0103804	-0.0017098	0.0176198	13558.2	1.0001
L_SIGMA[10	6]	0.00794497	0.0228206	5.99E-36	0.0467826	23730.8	1.00007
L_SIGMA[10	7]	0.0084631	0.0235725	4.95E-32	0.0505089	24168.4	1.00007
L_SIGMA[10	8]	-0.00385567	0.0155186	-0.0257243	8.06E-07	35989.1	0.999993
L_SIGMA[10	9]	0.0577711	0.0824472	1.22E-05	0.228732	39371.4	1
L_SIGMA[10	10]	0.230592	0.100282	0.113072	0.418957	45024.4	1.00003
L_SIGMA[10	11]	0	0	0	0	NA	NA
L_SIGMA[10	12]	0	0	0	0	NA	NA
L_SIGMA[10	13]	0	0	0	0	NA	NA
L_SIGMA[10	14]	0	0	0	0	NA	NA
L_SIGMA[10	15]	0	0	0	0	NA	NA
L_SIGMA[10	16]	0	0	0	0	NA	NA
L_SIGMA[10	17]	0	0	0	0	NA	NA
L_SIGMA[10	18]	0	0	0	0	NA	NA
L_SIGMA[10	19]	0	0	0	0	NA	NA
L_SIGMA[10	20]	0	0	0	0	NA	NA
L_SIGMA[10	21]	0	0	0	0	NA	NA
L_SIGMA[10	22]	0	0	0	0	NA	NA
L_SIGMA[10	23]	0	0	0	0	NA	NA
L_SIGMA[10	24]	0	0	0	0	NA	NA
L_SIGMA[10	25]	0	0	0	0	NA	NA
L_SIGMA[10	26]	0	0	0	0	NA	NA
L_SIGMA[10	27]	0	0	0	0	NA	NA
L_SIGMA[10	28]	0	0	0	0	NA	NA
L_SIGMA[10	29]	0	0	0	0	NA	NA
L_SIGMA[10	30]	0	0	0	0	NA	NA
L_SIGMA[10	31]	0	0	0	0	NA	NA
L_SIGMA[10	32]	0	0	0	0	NA	NA
L_SIGMA[10	33]	0	0	0	0	NA	NA
L_SIGMA[10	34]	0	0	0	0	NA	NA
L_SIGMA[10	35]	0	0	0	0	NA	NA
L_SIGMA[11	1]	0.0151231	0.0967517	1.05E-257	0.00911581	13052.6	1.0001
L_SIGMA[11	2]	-0.000177803	0.0090238	-8.46e-05	0	45201	1.00003
L_SIGMA[11	3]	0.00336974	0.0166836	6.60E-233	0.00863553	12183.7	1.00011
L_SIGMA[11	4]	0.0179452	0.0665083	2.22E-51	0.115537	13977.4	1.00012
L_SIGMA[11	5]	0.00139832	0.00973208	-0.00194564	0.0104393	15110.9	1.00008
L_SIGMA[11	6]	0.00625467	0.0196898	4.11E-47	0.0390511	22449	1.00007
L_SIGMA[11	7]	0.00648319	0.0200865	3.82E-43	0.03957	23055	1.00007
L_SIGMA[11	8]	-0.00337192	0.0149566	-0.0202568	9.25E-08	35565.9	0.999999
L_SIGMA[11	9]	0.0365938	0.0701068	6.60E-10	0.184838	31217.1	1.00004
L_SIGMA[11	10]	0.113216	0.0930427	0.00921746	0.287632	51491	0.999978
L_SIGMA[11	11]	0.199754	0.0816299	0.111797	0.356707	45903.5	1.00004
L_SIGMA[11	12]	0	0	0	0	NA	NA
L_SIGMA[11	13]	0	0	0	0	NA	NA
L_SIGMA[11	14]	0	0	0	0	NA	NA
L_SIGMA[11	15]	0	0	0	0	NA	NA
L_SIGMA[11	16]	0	0	0	0	NA	NA
L_SIGMA[11	17]	0	0	0	0	NA	NA
L_SIGMA[11	18]	0	0	0	0	NA	NA
L_SIGMA[11	19]	0	0	0	0	NA	NA
L_SIGMA[11	20]	0	0	0	0	NA	NA
L_SIGMA[11	21]	0	0	0	0	NA	NA
L_SIGMA[11	22]	0	0	0	0	NA	NA
L_SIGMA[11	23]	0	0	0	0	NA	NA
L_SIGMA[11	24]	0	0	0	0	NA	NA
L_SIGMA[11	25]	0	0	0	0	NA	NA
L_SIGMA[11	26]	0	0	0	0	NA	NA
L_SIGMA[11	27]	0	0	0	0	NA	NA
L_SIGMA[11	28]	0	0	0	0	NA	NA
L_SIGMA[11	29]	0	0	0	0	NA	NA
L_SIGMA[11	30]	0	0	0	0	NA	NA
L_SIGMA[11	31]	0	0	0	0	NA	NA
L_SIGMA[11	32]	0	0	0	0	NA	NA
L_SIGMA[11	33]	0	0	0	0	NA	NA
L_SIGMA[11	34]	0	0	0	0	NA	NA
L_SIGMA[11	35]	0	0	0	0	NA	NA
L_SIGMA[12	1]	0.0144205	0.0948746	5.08E-297	0.00557585	13230.5	1.0001
L_SIGMA[12	2]	0.000108123	0.00777557	-1.78e-05	0	41603.7	1.00005
L_SIGMA[12	3]	0.00278743	0.0143212	3.32E-276	0.00460567	11935.1	1.00012
L_SIGMA[12	4]	0.0239167	0.0770289	1.63E-31	0.156946	14478.1	1.00013
L_SIGMA[12	5]	0.000270189	0.0125662	-0.00966708	0.0125066	22037.1	1
L_SIGMA[12	6]	0.00844369	0.022458	8.65E-30	0.0484443	24011.7	1.00007
L_SIGMA[12	7]	0.00712174	0.0187522	5.95E-29	0.0415889	23959.2	1.00007
L_SIGMA[12	8]	-0.00452385	0.0171279	-0.0307279	0.000126795	35173.4	0.999994
L_SIGMA[12	9]	0.0684523	0.0861564	0.00012948	0.242982	44356.7	0.999985
L_SIGMA[12	10]	0.0579532	0.0527084	0.000893439	0.155248	55670.1	0.999963
L_SIGMA[12	11]	0.0131896	0.0186463	-0.00359506	0.0486416	32667.7	1.00007
L_SIGMA[12	12]	0.212409	0.0942439	0.110187	0.391915	42820.9	1.00005
L_SIGMA[12	13]	0	0	0	0	NA	NA
L_SIGMA[12	14]	0	0	0	0	NA	NA
L_SIGMA[12	15]	0	0	0	0	NA	NA
L_SIGMA[12	16]	0	0	0	0	NA	NA
L_SIGMA[12	17]	0	0	0	0	NA	NA
L_SIGMA[12	18]	0	0	0	0	NA	NA
L_SIGMA[12	19]	0	0	0	0	NA	NA
L_SIGMA[12	20]	0	0	0	0	NA	NA
L_SIGMA[12	21]	0	0	0	0	NA	NA
L_SIGMA[12	22]	0	0	0	0	NA	NA
L_SIGMA[12	23]	0	0	0	0	NA	NA
L_SIGMA[12	24]	0	0	0	0	NA	NA
L_SIGMA[12	25]	0	0	0	0	NA	NA
L_SIGMA[12	26]	0	0	0	0	NA	NA
L_SIGMA[12	27]	0	0	0	0	NA	NA
L_SIGMA[12	28]	0	0	0	0	NA	NA
L_SIGMA[12	29]	0	0	0	0	NA	NA
L_SIGMA[12	30]	0	0	0	0	NA	NA
L_SIGMA[12	31]	0	0	0	0	NA	NA
L_SIGMA[12	32]	0	0	0	0	NA	NA
L_SIGMA[12	33]	0	0	0	0	NA	NA
L_SIGMA[12	34]	0	0	0	0	NA	NA
L_SIGMA[12	35]	0	0	0	0	NA	NA
L_SIGMA[13	1]	0.0144948	0.0950793	1.59E-292	0.00583484	13210.4	1.0001
L_SIGMA[13	2]	0.000164704	0.00763435	-1.67e-05	0	40019.6	1.00005
L_SIGMA[13	3]	0.0027292	0.0139511	4.38E-273	0.0046377	11890.7	1.00012
L_SIGMA[13	4]	0.0235518	0.0764703	2.38E-32	0.154824	14455.6	1.00013
L_SIGMA[13	5]	-0.000116316	0.0130921	-0.0112477	0.010543	24595.3	0.999989
L_SIGMA[13	6]	0.00793525	0.0213936	4.26E-31	0.0461505	23528.9	1.00007
L_SIGMA[13	7]	0.00638574	0.0171342	8.65E-31	0.0375222	23511.9	1.00007
L_SIGMA[13	8]	-0.00445879	0.0171544	-0.030131	0.000129747	34945.2	0.999996
L_SIGMA[13	9]	0.0585186	0.081271	1.90E-05	0.226235	40824.6	0.999997
L_SIGMA[13	10]	0.0469652	0.0472847	0.00018429	0.134399	53978.3	0.999963
L_SIGMA[13	11]	0.0162096	0.020111	8.96E-07	0.0540972	36877.6	1.00004
L_SIGMA[13	12]	0.153128	0.108415	0.019072	0.3511	38832.6	1.00006
L_SIGMA[13	13]	0.146714	0.0329478	0.10892	0.205522	47550.7	1.00001
L_SIGMA[13	14]	0	0	0	0	NA	NA
L_SIGMA[13	15]	0	0	0	0	NA	NA
L_SIGMA[13	16]	0	0	0	0	NA	NA
L_SIGMA[13	17]	0	0	0	0	NA	NA
L_SIGMA[13	18]	0	0	0	0	NA	NA
L_SIGMA[13	19]	0	0	0	0	NA	NA
L_SIGMA[13	20]	0	0	0	0	NA	NA
L_SIGMA[13	21]	0	0	0	0	NA	NA
L_SIGMA[13	22]	0	0	0	0	NA	NA
L_SIGMA[13	23]	0	0	0	0	NA	NA
L_SIGMA[13	24]	0	0	0	0	NA	NA
L_SIGMA[13	25]	0	0	0	0	NA	NA
L_SIGMA[13	26]	0	0	0	0	NA	NA
L_SIGMA[13	27]	0	0	0	0	NA	NA
L_SIGMA[13	28]	0	0	0	0	NA	NA
L_SIGMA[13	29]	0	0	0	0	NA	NA
L_SIGMA[13	30]	0	0	0	0	NA	NA
L_SIGMA[13	31]	0	0	0	0	NA	NA
L_SIGMA[13	32]	0	0	0	0	NA	NA
L_SIGMA[13	33]	0	0	0	0	NA	NA
L_SIGMA[13	34]	0	0	0	0	NA	NA
L_SIGMA[13	35]	0	0	0	0	NA	NA
L_SIGMA[14	1]	0.0184165	0.10403	5.11E-142	0.0386676	12505.1	1.00011
L_SIGMA[14	2]	-0.000183371	0.00997376	-0.000990957	-7.4e-223	41563.6	1.00002
L_SIGMA[14	3]	0.00427412	0.0175728	1.26E-125	0.0267701	12672.3	1.00012
L_SIGMA[14	4]	0.0100145	0.0450754	2.08E-120	0.0475751	13361.7	1.0001
L_SIGMA[14	5]	0.000423822	0.0073908	-0.000513967	2.68E-05	22899	1.00005
L_SIGMA[14	6]	0.00271595	0.0111045	7.30E-117	0.0212437	19399.6	1.00007
L_SIGMA[14	7]	0.00258405	0.0106682	6.87E-113	0.0176916	20396.8	1.00007
L_SIGMA[14	8]	-0.00188196	0.0113075	-0.00586764	3.81E-14	34237.5	0.999995
L_SIGMA[14	9]	0.0112112	0.0397713	7.20E-50	0.0699359	24488.6	1.00004
L_SIGMA[14	10]	0.0143357	0.0387914	1.16E-27	0.0923689	26377.1	1.00005
L_SIGMA[14	11]	0.0165372	0.0372086	6.59E-19	0.0932346	29739.3	1.00005
L_SIGMA[14	12]	0.0014222	0.00834619	-0.00497585	0.0183847	20424.4	1.00004
L_SIGMA[14	13]	0.00224277	0.00664509	-0.00031488	0.0177711	17728.5	1.0001
L_SIGMA[14	14]	0.243451	0.107619	0.11216	0.441553	47050.7	1.00001
L_SIGMA[14	15]	0	0	0	0	NA	NA
L_SIGMA[14	16]	0	0	0	0	NA	NA
L_SIGMA[14	17]	0	0	0	0	NA	NA
L_SIGMA[14	18]	0	0	0	0	NA	NA
L_SIGMA[14	19]	0	0	0	0	NA	NA
L_SIGMA[14	20]	0	0	0	0	NA	NA
L_SIGMA[14	21]	0	0	0	0	NA	NA
L_SIGMA[14	22]	0	0	0	0	NA	NA
L_SIGMA[14	23]	0	0	0	0	NA	NA
L_SIGMA[14	24]	0	0	0	0	NA	NA
L_SIGMA[14	25]	0	0	0	0	NA	NA
L_SIGMA[14	26]	0	0	0	0	NA	NA
L_SIGMA[14	27]	0	0	0	0	NA	NA
L_SIGMA[14	28]	0	0	0	0	NA	NA
L_SIGMA[14	29]	0	0	0	0	NA	NA
L_SIGMA[14	30]	0	0	0	0	NA	NA
L_SIGMA[14	31]	0	0	0	0	NA	NA
L_SIGMA[14	32]	0	0	0	0	NA	NA
L_SIGMA[14	33]	0	0	0	0	NA	NA
L_SIGMA[14	34]	0	0	0	0	NA	NA
L_SIGMA[14	35]	0	0	0	0	NA	NA
L_SIGMA[15	1]	0.0133958	0.0918948	0	0.00228913	13543.9	1.0001
L_SIGMA[15	2]	0.00411108	0.0226036	5.99387151168727e-317	0.00441023	12820.2	1.00012
L_SIGMA[15	3]	-0.00178809	0.0133079	-0.000185843	1.31E-10	18109.9	1.00006
L_SIGMA[15	4]	0.00474239	0.0288849	0	0.00103716	12961.9	1.00012
L_SIGMA[15	5]	-0.000671674	0.00745422	-1.9e-05	0	33460.9	1.00001
L_SIGMA[15	6]	0.000257487	0.00153363	-1.53e-10	5.92E-07	14684.5	1.00013
L_SIGMA[15	7]	-0.000869727	0.00619551	-8.85e-05	1.61E-22	16594.5	1.00006
L_SIGMA[15	8]	-0.000762924	0.00592082	-8.17e-05	2.18E-23	22371.5	1.00002
L_SIGMA[15	9]	0.000786182	0.00582715	0	0.000327284	26681.4	0.999992
L_SIGMA[15	10]	6.30E-05	0.00316042	0	4.64E-05	37396.5	0.999988
L_SIGMA[15	11]	0.000324243	0.0032539	0	0.000172861	38284.5	0.999985
L_SIGMA[15	12]	0.00165789	0.00936983	0	0.00257901	15630.5	1.00006
L_SIGMA[15	13]	0.00166731	0.00917996	0	0.00254942	14622.1	1.00007
L_SIGMA[15	14]	0.000830632	0.00488924	0	0.001549	22275.6	1.00002
L_SIGMA[15	15]	0.258013	0.114253	0.117095	0.467001	50344.4	0.999977
L_SIGMA[15	16]	0	0	0	0	NA	NA
L_SIGMA[15	17]	0	0	0	0	NA	NA
L_SIGMA[15	18]	0	0	0	0	NA	NA
L_SIGMA[15	19]	0	0	0	0	NA	NA
L_SIGMA[15	20]	0	0	0	0	NA	NA
L_SIGMA[15	21]	0	0	0	0	NA	NA
L_SIGMA[15	22]	0	0	0	0	NA	NA
L_SIGMA[15	23]	0	0	0	0	NA	NA
L_SIGMA[15	24]	0	0	0	0	NA	NA
L_SIGMA[15	25]	0	0	0	0	NA	NA
L_SIGMA[15	26]	0	0	0	0	NA	NA
L_SIGMA[15	27]	0	0	0	0	NA	NA
L_SIGMA[15	28]	0	0	0	0	NA	NA
L_SIGMA[15	29]	0	0	0	0	NA	NA
L_SIGMA[15	30]	0	0	0	0	NA	NA
L_SIGMA[15	31]	0	0	0	0	NA	NA
L_SIGMA[15	32]	0	0	0	0	NA	NA
L_SIGMA[15	33]	0	0	0	0	NA	NA
L_SIGMA[15	34]	0	0	0	0	NA	NA
L_SIGMA[15	35]	0	0	0	0	NA	NA
L_SIGMA[16	1]	0.0131557	0.0911526	0	0.00178722	13627.8	1.00009
L_SIGMA[16	2]	0.00376925	0.020924	0	0.00318383	12642.4	1.00012
L_SIGMA[16	3]	-0.00156795	0.0120598	-0.000123533	2.16E-11	18656.9	1.00006
L_SIGMA[16	4]	0.00549145	0.0328697	0	0.00188524	12891.5	1.00012
L_SIGMA[16	5]	-0.000714375	0.00829739	-3.49e-05	0	36411.8	1
L_SIGMA[16	6]	0.00029956	0.00181092	-2.73e-09	5.13E-08	14503.5	1.00014
L_SIGMA[16	7]	-0.000951752	0.00673063	-0.000163419	3.00E-20	17374.3	1.00005
L_SIGMA[16	8]	-0.000824116	0.00639305	-0.000130553	7.50E-21	23305.6	1.00001
L_SIGMA[16	9]	0.000851708	0.00597195	0	0.000566415	25619.5	0.999993
L_SIGMA[16	10]	6.46E-05	0.00303901	0	6.89E-05	36799	0.999986
L_SIGMA[16	11]	0.00035317	0.00328573	0	0.000258963	36955.5	0.999984
L_SIGMA[16	12]	0.00182006	0.0101069	0	0.00369393	15911	1.00006
L_SIGMA[16	13]	0.001818	0.00983405	2.17641939949731e-314	0.00361004	14866	1.00007
L_SIGMA[16	14]	0.000829922	0.00479725	3.53301402684617e-318	0.00169581	21843	1.00002
L_SIGMA[16	15]	0.0916856	0.110854	0.000513478	0.311052	28615.4	1.00004
L_SIGMA[16	16]	0.223325	0.0948504	0.115855	0.402931	47047.6	1.00003
L_SIGMA[16	17]	0	0	0	0	NA	NA
L_SIGMA[16	18]	0	0	0	0	NA	NA
L_SIGMA[16	19]	0	0	0	0	NA	NA
L_SIGMA[16	20]	0	0	0	0	NA	NA
L_SIGMA[16	21]	0	0	0	0	NA	NA
L_SIGMA[16	22]	0	0	0	0	NA	NA
L_SIGMA[16	23]	0	0	0	0	NA	NA
L_SIGMA[16	24]	0	0	0	0	NA	NA
L_SIGMA[16	25]	0	0	0	0	NA	NA
L_SIGMA[16	26]	0	0	0	0	NA	NA
L_SIGMA[16	27]	0	0	0	0	NA	NA
L_SIGMA[16	28]	0	0	0	0	NA	NA
L_SIGMA[16	29]	0	0	0	0	NA	NA
L_SIGMA[16	30]	0	0	0	0	NA	NA
L_SIGMA[16	31]	0	0	0	0	NA	NA
L_SIGMA[16	32]	0	0	0	0	NA	NA
L_SIGMA[16	33]	0	0	0	0	NA	NA
L_SIGMA[16	34]	0	0	0	0	NA	NA
L_SIGMA[16	35]	0	0	0	0	NA	NA
L_SIGMA[17	1]	0.015853	0.0985685	1.29E-223	0.0139775	12895.1	1.0001
L_SIGMA[17	2]	0.00636101	0.0304411	1.88E-171	0.0267204	13909.2	1.0001
L_SIGMA[17	3]	-0.00251806	0.0165334	-0.00176298	1.47E-06	17864.2	1.00004
L_SIGMA[17	4]	0.00217156	0.0135833	0	0.000176884	13251	1.00012
L_SIGMA[17	5]	-0.000499204	0.00430325	-7.76e-06	0	22327.8	1.00003
L_SIGMA[17	6]	0.00010344	0.000876214	-1.26e-16	5.39E-06	28341.4	1.00003
L_SIGMA[17	7]	-0.000556616	0.00415038	-4.1e-06	1.31E-29	15048.1	1.00008
L_SIGMA[17	8]	-0.000500973	0.0036635	-3.12e-05	6.51E-32	19044.7	1.00003
L_SIGMA[17	9]	0.000488822	0.0044615	0	6.45E-05	33686	0.999984
L_SIGMA[17	10]	3.04E-05	0.00314309	-6.22e-21	2.11E-05	36517.9	0.999994
L_SIGMA[17	11]	0.000203085	0.00273436	-7.06e-21	8.73E-05	43046.6	0.999976
L_SIGMA[17	12]	0.00101948	0.00583316	-8.6e-135	0.000868947	14563.8	1.00008
L_SIGMA[17	13]	0.00105472	0.00588539	0	0.000936608	13680	1.00009
L_SIGMA[17	14]	0.000778101	0.00469745	-4.09e-20	0.00210616	25199.6	1.00001
L_SIGMA[17	15]	0.0168921	0.0573271	1.53E-45	0.118836	15097.3	1.00011
L_SIGMA[17	16]	-0.00242953	0.0183711	-0.0179852	1.64E-08	40887.6	0.999967
L_SIGMA[17	17]	0.25023	0.10995	0.116474	0.452326	52005.1	0.999991
L_SIGMA[17	18]	0	0	0	0	NA	NA
L_SIGMA[17	19]	0	0	0	0	NA	NA
L_SIGMA[17	20]	0	0	0	0	NA	NA
L_SIGMA[17	21]	0	0	0	0	NA	NA
L_SIGMA[17	22]	0	0	0	0	NA	NA
L_SIGMA[17	23]	0	0	0	0	NA	NA
L_SIGMA[17	24]	0	0	0	0	NA	NA
L_SIGMA[17	25]	0	0	0	0	NA	NA
L_SIGMA[17	26]	0	0	0	0	NA	NA
L_SIGMA[17	27]	0	0	0	0	NA	NA
L_SIGMA[17	28]	0	0	0	0	NA	NA
L_SIGMA[17	29]	0	0	0	0	NA	NA
L_SIGMA[17	30]	0	0	0	0	NA	NA
L_SIGMA[17	31]	0	0	0	0	NA	NA
L_SIGMA[17	32]	0	0	0	0	NA	NA
L_SIGMA[17	33]	0	0	0	0	NA	NA
L_SIGMA[17	34]	0	0	0	0	NA	NA
L_SIGMA[17	35]	0	0	0	0	NA	NA
L_SIGMA[18	1]	0.0164691	0.100005	3.04E-199	0.0192286	12781	1.0001
L_SIGMA[18	2]	0.00694032	0.0320054	1.55E-148	0.0344251	14226	1.0001
L_SIGMA[18	3]	-0.0025988	0.0167736	-0.00246985	5.62E-06	18106.1	1.00003
L_SIGMA[18	4]	0.00180286	0.0112923	0	0.00014412	13323.9	1.00012
L_SIGMA[18	5]	-0.000466599	0.00384798	-8.96e-06	0	20619.5	1.00004
L_SIGMA[18	6]	7.60E-05	0.000834118	-4.81e-18	3.36E-06	35774.6	1.00001
L_SIGMA[18	7]	-0.000514342	0.00388878	-2.06e-07	2.73E-30	15047.1	1.00008
L_SIGMA[18	8]	-0.000449828	0.00323296	-2.91e-05	7.44E-33	18400	1.00004
L_SIGMA[18	9]	0.000410738	0.00401409	-9.01e-25	4.84E-05	36383	0.999981
L_SIGMA[18	10]	2.49E-06	0.00304837	-1.26e-16	1.84E-05	34643.8	0.999999
L_SIGMA[18	11]	0.00016474	0.00254985	-8.24e-17	8.10E-05	43519.9	0.999974
L_SIGMA[18	12]	0.000902455	0.0051597	-8.79e-122	0.000708126	14311.7	1.00008
L_SIGMA[18	13]	0.000941637	0.0052536	0	0.000771172	13464.5	1.00009
L_SIGMA[18	14]	0.000726239	0.00439733	-2.57e-16	0.00213128	25970.4	1
L_SIGMA[18	15]	0.0137552	0.0502146	2.54E-61	0.0955614	14550.8	1.00011
L_SIGMA[18	16]	-0.00170623	0.0158142	-0.0110161	-3.66e-122	41016.5	0.999977
L_SIGMA[18	17]	0.109622	0.105205	0.0041088	0.313025	48555.7	0.999979
L_SIGMA[18	18]	0.210916	0.0880712	0.114247	0.378972	46037	1.00004
L_SIGMA[18	19]	0	0	0	0	NA	NA
L_SIGMA[18	20]	0	0	0	0	NA	NA
L_SIGMA[18	21]	0	0	0	0	NA	NA
L_SIGMA[18	22]	0	0	0	0	NA	NA
L_SIGMA[18	23]	0	0	0	0	NA	NA
L_SIGMA[18	24]	0	0	0	0	NA	NA
L_SIGMA[18	25]	0	0	0	0	NA	NA
L_SIGMA[18	26]	0	0	0	0	NA	NA
L_SIGMA[18	27]	0	0	0	0	NA	NA
L_SIGMA[18	28]	0	0	0	0	NA	NA
L_SIGMA[18	29]	0	0	0	0	NA	NA
L_SIGMA[18	30]	0	0	0	0	NA	NA
L_SIGMA[18	31]	0	0	0	0	NA	NA
L_SIGMA[18	32]	0	0	0	0	NA	NA
L_SIGMA[18	33]	0	0	0	0	NA	NA
L_SIGMA[18	34]	0	0	0	0	NA	NA
L_SIGMA[18	35]	0	0	0	0	NA	NA
L_SIGMA[19	1]	0.016413	0.0998773	2.57E-201	0.0186865	12790.8	1.0001
L_SIGMA[19	2]	0.0077696	0.0359761	2.38E-142	0.039791	14617	1.0001
L_SIGMA[19	3]	-0.00297049	0.0191095	-0.00267108	1.13E-05	17428.4	1.00004
L_SIGMA[19	4]	-0.000379927	0.00298869	-5.08e-17	3.68E-12	15116.7	1.00005
L_SIGMA[19	5]	-0.000350332	0.00287065	-2.12e-09	1.29E-21	15447.8	1.00008
L_SIGMA[19	6]	-0.000170893	0.00139073	-1.36e-15	1.71E-12	15501.7	1.00005
L_SIGMA[19	7]	-0.000438559	0.00360933	-2.87e-15	3.83E-12	15480.9	1.00008
L_SIGMA[19	8]	-0.000127048	0.00117647	-1.53e-08	1.50E-20	17366.4	1.00007
L_SIGMA[19	9]	-0.000398968	0.0031282	-2.26e-12	3.49E-10	15665.2	1.00008
L_SIGMA[19	10]	-0.000530601	0.00413458	-1.08e-10	3.14E-09	15080.7	1.00009
L_SIGMA[19	11]	-0.000382919	0.00286395	-5.56e-10	6.27E-09	14635.7	1.00008
L_SIGMA[19	12]	0.000126753	0.00145318	-1.87e-07	1.56E-12	18518.4	1.00008
L_SIGMA[19	13]	0.000210508	0.00187502	-3.37e-08	5.82E-12	15648.1	1.0001
L_SIGMA[19	14]	-0.000235677	0.00202036	-1.14e-08	5.84E-07	21199	0.999999
L_SIGMA[19	15]	0.00614896	0.028869	5.64E-189	0.0202959	11952.1	1.00011
L_SIGMA[19	16]	-0.000466479	0.00924049	-0.000630939	-1.24e-256	42363.9	0.99999
L_SIGMA[19	17]	0.0122831	0.0430609	2.39E-52	0.080882	19505.1	1.00007
L_SIGMA[19	18]	0.00960866	0.0272352	2.64E-39	0.0671793	20923.4	1.00008
L_SIGMA[19	19]	0.249674	0.109626	0.11613	0.451071	51888.3	0.999993
L_SIGMA[19	20]	0	0	0	0	NA	NA
L_SIGMA[19	21]	0	0	0	0	NA	NA
L_SIGMA[19	22]	0	0	0	0	NA	NA
L_SIGMA[19	23]	0	0	0	0	NA	NA
L_SIGMA[19	24]	0	0	0	0	NA	NA
L_SIGMA[19	25]	0	0	0	0	NA	NA
L_SIGMA[19	26]	0	0	0	0	NA	NA
L_SIGMA[19	27]	0	0	0	0	NA	NA
L_SIGMA[19	28]	0	0	0	0	NA	NA
L_SIGMA[19	29]	0	0	0	0	NA	NA
L_SIGMA[19	30]	0	0	0	0	NA	NA
L_SIGMA[19	31]	0	0	0	0	NA	NA
L_SIGMA[19	32]	0	0	0	0	NA	NA
L_SIGMA[19	33]	0	0	0	0	NA	NA
L_SIGMA[19	34]	0	0	0	0	NA	NA
L_SIGMA[19	35]	0	0	0	0	NA	NA
L_SIGMA[20	1]	0.018667	0.104498	2.37E-136	0.0417725	12478.2	1.00011
L_SIGMA[20	2]	0.00507815	0.0204996	2.79E-118	0.033194	12950.3	1.00013
L_SIGMA[20	3]	-0.00034984	0.00520382	-0.00066821	1.32E-05	40999.3	0.999985
L_SIGMA[20	4]	-0.00308496	0.0208578	-2.43e-05	2.22E-35	13362.5	1.00011
L_SIGMA[20	5]	-0.000186155	0.00354838	-4.04e-16	6.77E-11	33109.1	1.00006
L_SIGMA[20	6]	-0.000519152	0.00309755	-1.27e-05	2.42E-28	12738.9	1.00008
L_SIGMA[20	7]	-0.000388161	0.00228731	-5.22e-06	1.35E-22	12345.3	1.00008
L_SIGMA[20	8]	0.000366192	0.00407948	-1.97e-20	1.50E-07	31429.1	1.00004
L_SIGMA[20	9]	-0.00163295	0.0112856	-0.000136802	2.54E-25	17908.3	1.00006
L_SIGMA[20	10]	-0.00137592	0.00877806	-0.000225112	6.09E-21	16622.3	1.00007
L_SIGMA[20	11]	-0.00116944	0.00722226	-0.000322785	4.37E-22	16765.2	1.00007
L_SIGMA[20	12]	-0.00075192	0.00495715	-9.29e-05	1.57E-18	16500	1.0001
L_SIGMA[20	13]	-0.000666471	0.00432051	-0.000106503	5.03E-19	16451.3	1.0001
L_SIGMA[20	14]	-0.00188138	0.0119876	-0.00152233	1.42E-19	22760.8	1.00001
L_SIGMA[20	15]	-0.000601005	0.00480135	-9.47e-05	0	26112.9	1.00003
L_SIGMA[20	16]	-7.1e-06	0.00130926	0	1.47E-07	45489.1	1.00002
L_SIGMA[20	17]	-1.86e-05	0.00517709	-7.03e-05	0	32803.1	1.00001
L_SIGMA[20	18]	0.000289203	0.00309595	-5.55e-05	0	15743	1.00009
L_SIGMA[20	19]	0.00327564	0.0161915	1.67E-212	0.0123545	15732.5	1.00005
L_SIGMA[20	20]	0.254116	0.112293	0.11693	0.460185	53539.8	0.999983
L_SIGMA[20	21]	0	0	0	0	NA	NA
L_SIGMA[20	22]	0	0	0	0	NA	NA
L_SIGMA[20	23]	0	0	0	0	NA	NA
L_SIGMA[20	24]	0	0	0	0	NA	NA
L_SIGMA[20	25]	0	0	0	0	NA	NA
L_SIGMA[20	26]	0	0	0	0	NA	NA
L_SIGMA[20	27]	0	0	0	0	NA	NA
L_SIGMA[20	28]	0	0	0	0	NA	NA
L_SIGMA[20	29]	0	0	0	0	NA	NA
L_SIGMA[20	30]	0	0	0	0	NA	NA
L_SIGMA[20	31]	0	0	0	0	NA	NA
L_SIGMA[20	32]	0	0	0	0	NA	NA
L_SIGMA[20	33]	0	0	0	0	NA	NA
L_SIGMA[20	34]	0	0	0	0	NA	NA
L_SIGMA[20	35]	0	0	0	0	NA	NA
L_SIGMA[21	1]	0.0151267	0.0967608	1.59E-257	0.0091321	13051.8	1.0001
L_SIGMA[21	2]	0.00372043	0.0181966	3.84E-231	0.0096418	12199.6	1.00013
L_SIGMA[21	3]	-0.000551741	0.00593489	-0.000134458	1.57E-08	30829.4	1.00001
L_SIGMA[21	4]	-0.00356919	0.025319	-3.56e-06	6.53E-28	13671	1.00011
L_SIGMA[21	5]	-0.000269687	0.00424048	-9.1e-16	5.02E-18	30380	1.00008
L_SIGMA[21	6]	-0.000577081	0.00358883	-6.58e-07	3.98E-25	12377.3	1.00009
L_SIGMA[21	7]	-0.000419524	0.0026055	-1.62e-10	3.52E-20	12054.3	1.0001
L_SIGMA[21	8]	0.000358681	0.00445536	-4.31e-19	6.32E-12	32345.5	1.00008
L_SIGMA[21	9]	-0.00170637	0.0124722	-2.01e-05	1.33E-22	17215.3	1.00009
L_SIGMA[21	10]	-0.00145521	0.00999899	-2.22e-05	2.22E-19	16019.4	1.00011
L_SIGMA[21	11]	-0.0012286	0.008183	-4.05e-05	7.25E-20	15879.1	1.00011
L_SIGMA[21	12]	-0.000860994	0.00599727	-3.1e-05	1.54E-22	15895.3	1.00013
L_SIGMA[21	13]	-0.000761213	0.00523306	-3.02e-05	2.17E-22	15774.2	1.00013
L_SIGMA[21	14]	-0.00170292	0.0115505	-0.000269655	9.63E-16	19918	1.00004
L_SIGMA[21	15]	-0.000688299	0.00560959	-2.42e-05	0	23061.7	1.00007
L_SIGMA[21	16]	-5.17e-05	0.00145168	0	4.61E-09	37434.9	1.00006
L_SIGMA[21	17]	0.000160499	0.00510898	-6.15e-06	0	28621.8	1.00005
L_SIGMA[21	18]	0.000418588	0.00338281	-3.04e-06	0	13790.2	1.00013
L_SIGMA[21	19]	0.0034326	0.018504	6.95E-290	0.00562925	14859.2	1.00005
L_SIGMA[21	20]	0.0263165	0.071431	6.71E-21	0.161422	19345.4	1.00008
L_SIGMA[21	21]	0.247282	0.1078	0.116794	0.446107	51755.3	0.999998
L_SIGMA[21	22]	0	0	0	0	NA	NA
L_SIGMA[21	23]	0	0	0	0	NA	NA
L_SIGMA[21	24]	0	0	0	0	NA	NA
L_SIGMA[21	25]	0	0	0	0	NA	NA
L_SIGMA[21	26]	0	0	0	0	NA	NA
L_SIGMA[21	27]	0	0	0	0	NA	NA
L_SIGMA[21	28]	0	0	0	0	NA	NA
L_SIGMA[21	29]	0	0	0	0	NA	NA
L_SIGMA[21	30]	0	0	0	0	NA	NA
L_SIGMA[21	31]	0	0	0	0	NA	NA
L_SIGMA[21	32]	0	0	0	0	NA	NA
L_SIGMA[21	33]	0	0	0	0	NA	NA
L_SIGMA[21	34]	0	0	0	0	NA	NA
[truncated: 526 more rows]
